# Supplementary material for: svist4get: a simple visualization tool for genomic tracks from sequencing experiments
Source: BMC Bioinformatics. 2019 Mar 6;20:113. doi: 10.1186/s12859-019-2706-8 (PMC6404320; doi:10.1186/s12859-019-2706-8)
Supplement: Supplementary file 1 — Svist4get source code and sample data. Python code and samples of yeast data used for generation of figures. (TGZ 5787 kb) [file 12859_2019_2706_MOESM1_ESM.tgz]

Archive with 60 entries (53 files):
- ./svist4get
- ./svist4get/LICENSE
- ./svist4get/svist4get
- ./svist4get/svist4get/drawing.py
- ./svist4get/svist4get/svist4get_data
- ./svist4get/svist4get/svist4get_data/S.cerevisiae.dna.fa
- ./svist4get/svist4get/svist4get_data/MATa.gtf
- ./svist4get/svist4get/svist4get_data/MATa.fasta
- ./svist4get/svist4get/svist4get_data/RiboProElong_cut.bedGraph
- ./svist4get/svist4get/svist4get_data/mata_rna2_plus.bedGraph
- ./svist4get/svist4get/svist4get_data/A4_p1.cfg
- ./svist4get/svist4get/svist4get_data/triplet_code.txt
- ./svist4get/svist4get/svist4get_data/mRNACov_cut.bedGraph
- ./svist4get/svist4get/svist4get_data/mata_rna1_plus.bedGraph
- ./svist4get/svist4get/svist4get_data/alt_A4_p1.cfg
- ./svist4get/svist4get/svist4get_data/S.cerevisiae.gtf
- ./svist4get/svist4get/svist4get_data/RiboCov_cut.bedGraph
- ./svist4get/svist4get/svist4get_data/mata_ribo2_minus.bedGraph
- ./svist4get/svist4get/svist4get_data/mata_ribo2_plus.bedGraph
- ./svist4get/svist4get/svist4get_data/mata_ribo1_plus.bedGraph
- ./svist4get/svist4get/svist4get_data/MATa.fasta.fai
- ./svist4get/svist4get/svist4get_data/A4_p2.cfg
- ./svist4get/svist4get/svist4get_data/mata_rna2_minus.bedGraph
- ./svist4get/svist4get/svist4get_data/palette.txt
- ./svist4get/svist4get/svist4get_data/mata_rna1_minus.bedGraph
- ./svist4get/svist4get/svist4get_data/help
- ./svist4get/svist4get/svist4get_data/help/help.txt
- ./svist4get/svist4get/svist4get_data/A4_l.cfg
- ./svist4get/svist4get/svist4get_data/mata_ribo1_minus.bedGraph
- ./svist4get/svist4get/svist4get_data/alt_palette.txt
- ./svist4get/svist4get/svist4get_data/S.cerevisiae.dna.fa.fai
- ./svist4get/svist4get/svist4get_data/fonts
- ./svist4get/svist4get/svist4get_data/fonts/Lato-Light.ttf
- ./svist4get/svist4get/svist4get_data/fonts/LICENSE
- ./svist4get/svist4get/svist4get_data/fonts/iosevka-regular.ttf
- ./svist4get/svist4get/svist4get_data/fonts/Lato-Medium.ttf
- ./svist4get/svist4get/svist4get_data/fonts/iosevka-medium.ttf
- ./svist4get/svist4get/svist4get_data/fonts/Lato-Regular.ttf
- ./svist4get/svist4get/svist4get_data/fonts/OFL.txt
- ./svist4get/svist4get/methods.py
- ./svist4get/svist4get/data_processing.py
- ./svist4get/svist4get/__init__.py
- ./svist4get/svist4get/manager.py
- ./svist4get/svist4get/copier.py
- ./svist4get/svist4get/__pycache__
- ./svist4get/svist4get/__pycache__/manager.cpython-35.pyc
- ./svist4get/svist4get/__pycache__/methods.cpython-36.pyc
- ./svist4get/svist4get/__pycache__/data_processing.cpython-36.pyc
- ./svist4get/svist4get/__pycache__/drawing.cpython-36.pyc
- ./svist4get/svist4get/__pycache__/drawing.cpython-35.pyc
- ./svist4get/svist4get/__pycache__/data_processing.cpython-35.pyc
- ./svist4get/svist4get/__pycache__/methods.cpython-35.pyc
- ./svist4get/svist4get/__pycache__/manager.cpython-36.pyc
- ./svist4get/svist4get/__pycache__/__init__.cpython-36.pyc
- ./svist4get/svist4get/__pycache__/copier.cpython-36.pyc
- ./svist4get/setup.py
- ./svist4get/README.md
- ./svist4get/bin
- ./svist4get/bin/svist4get
- ./svist4get/bin/svist4get_copier
