# Supplementary material for: svist4get: a simple visualization tool for genomic tracks from sequencing experiments
Source: BMC Bioinformatics. 2019 Mar 6;20:113. doi: 10.1186/s12859-019-2706-8 (PMC6404320; doi:10.1186/s12859-019-2706-8)
Supplement: Supplementary file 1 — Svist4get source code and sample data. Python code and samples of yeast data used for generation of figures. (TGZ 5787 kb) [file 12859_2019_2706_MOESM1_ESM.tgz › ./svist4get/svist4get/svist4get_data/MATa.gtf]

V01313.1	BLA	transcript	771	1390	.	-	.	gene_id "MATa2"; transcript_id "MATa2"
V01313.1	BLA	exon	771	1390	.	-	.	gene_id "MATa2"; transcript_id "MATa2"
V01313.1	BLA	CDS	1225	1305	.	-	.	gene_id "MATa2"; transcript_id "MATa2"
V01313.1	BLA	transcript	771	1390	.	-	.	gene_id "MATa2(fs)"; transcript_id "MATa2(fs)"
V01313.1	BLA	exon	771	1390	.	-	.	gene_id "MATa2(fs)"; transcript_id "MATa2(fs)"
V01313.1	BLA	CDS	878	1238	.	-	.	gene_id "MATa2(fs)"; transcript_id "MATa2(fs)"
V01313.1	BLA	transcript	1524	2051	.	+	.	gene_id "MATa1(2)"; transcript_id "MATa1(2)"
V01313.1	BLA	exon	1524	1638	.	+	.	gene_id "MATa1(2)"; transcript_id "MATa1(2)"
V01313.1	BLA	exon	1693	1932	.	+	.	gene_id "MATa1(2)"; transcript_id "MATa1(2)"
V01313.1	BLA	exon	1990	2051	.	+	.	gene_id "MATa1(2)"; transcript_id "MATa1(2)"
V01313.1	BLA	CDS	1534	1638	.	+	.	gene_id "MATa1(2)"; transcript_id "MATa1(2)"
V01313.1	BLA	CDS	1693	1932	.	+	.	gene_id "MATa1(2)"; transcript_id "MATa1(2)"
V01313.1	BLA	CDS	1990	2020	.	+	.	gene_id "MATa1(2)"; transcript_id "MATa1(2)"
V01313.1	BLA	transcript	1432	2072	.	+	.	gene_id "MATa1(1)"; transcript_id "MATa1(1)"
V01313.1	BLA	exon	1432	1638	.	+	.	gene_id "MATa1(1)"; transcript_id "MATa1(1)"
V01313.1	BLA	exon	1693	2072	.	+	.	gene_id "MATa1(1)"; transcript_id "MATa1(1)"
V01313.1	BLA	CDS	1534	1638	.	+	.	gene_id "MATa1(1)"; transcript_id "MATa1(1)"
V01313.1	BLA	CDS	1693	2020	.	+	.	gene_id "MATa1(1)"; transcript_id "MATa1(1)"
