# Supplementary material for: svist4get: a simple visualization tool for genomic tracks from sequencing experiments
Source: BMC Bioinformatics. 2019 Mar 6;20:113. doi: 10.1186/s12859-019-2706-8 (PMC6404320; doi:10.1186/s12859-019-2706-8)
Supplement: Supplementary file 1 — Svist4get source code and sample data. Python code and samples of yeast data used for generation of figures. (TGZ 5787 kb) [file 12859_2019_2706_MOESM1_ESM.tgz › ./svist4get/svist4get/svist4get_data/MATa.fasta]

>V01313.1 Yeast gene cassette for the A mating type. Includes coding regions for two messenger RNAs and four possible proteins
ACCCAGATTTGTATTAGACGAGGGACGGAGTGATTTTTGTGTTTGTTTTTATTAATTGTGGGATAGGATA
GTAGCAACTCTTGGAGGAGAGCATTGTCAGTTGTCCAGTCTCTGAAGTTAAGTAGTAAGTTTGCGGAGTC
AAAGGGGGATGGCTTTTGCCATTTGTGAGAGTTGTGCGGCAGCATCTTATTCAAATAGAGCTGTATTCTG
AAGACCTCTTGTAGAACATCATCCATACTAAAAAGTAAATCGTCCTGTCCCATTACGAGCTGTATTAGTG
CTGTGACCCTCTGTATATTTACGTTGCCATGAAGAAGGTAATGGGCGATATTTTGATACAATTCCTGAGT
TGCATGTTGGATTGAGTTTACGAAGGTCGCCAGACGGCCAGAAACCTCCAGGCGGAGTTAACAACTAATA
ATACGGCATCCATGTTTGCATCAGCGCCGAGCCTATACCAGTCACTGAGTAGACGTTTTCTTGCTCTTTT
TATGTCCTGACTTCTTTTGACGAGGGGCATTCTCTAGACACAGGCAGTTGCTTCCAGCAACTGCGTACGG
CCGTTCTCATGCTGTCGAGGATTTTTTTTGGGACGATATTGTCATTATAGGGCAGTGTGTGACTTATGAA
TTGTTGTAGAAGGACGTCTGTGATGTTGGAGATATGTATTTTGTTAACTCTTCTTGAGACGATTTGACCT
GGATGCGAAGCGTGCGGTTACAAATAGGTCGTCTTGTTCAAGAAGGTAGGCGAGGACATTATCTATCAGT
TACAAACATCTTAGTAGTGTCTGAGGAGAGGGTTGATTGTTTATGTATTTTTGCGAAATATATATATATA
TATTCTACACAGATATATACATATTTGTTTTTCGGGCTCATTCTTTCTTCTTTGCCAGAGGCTCACCGCT
CAAGAGGTCCGCTAATTCTGGAGCGATTGTTATTGTTTTTTCTTTTCTTCTTCTATTCGAAACCCAGTTT
TTGATTTGAATGCGAGATAAACTGGTATTCTTCATTAGATTCTCTAGGCCCTTGGTATCTAGATATGGGT
TCTCGATGTTCTTTGCAAACCAACTTTCTAGTATTCGGACATTTTCTTTTGTAAACCGGTGTCCTCTGTA
AGGTTTAGTACTTTTGTTTATCATATCTTGAGTTACCACATTAAATACCAACCCATCCGCCGATTTATTT
TTCTGTGTAAGTTGATAATTACTTCTATCGTTTTCTATGCTGCGCATTTCTTTGAGTAATACAGTAATGG
TAGTAGTGAGTTGAGATGTTGTTTGCAACAACTTCTTCTCCTCATCACTAATCTTACGGTTTTTGTTGGC
CCTAGATAAGAATCCTAATATATCCCTTAATTCAACTTCTTCTTCTGTTGTTACACTCTCTGGTAACTTA
GGTAAATTACAGCAAATAGAAAAGAGCTTTTTATTCTTGATTTTTGTTCTTTCGGGGAAACTGTATAAAA
CTTCCAAAAAGGAAAAGTAAAACAATACATCTCCTTATATCAAAGAAAATCAAGAAGGACAACATGGATG
ATATTTGTAGTATGGCGGAAAACATAAACAGAACTCTGTTTAACATTCTAGGTACTGAGATTGATGAAAT
CAATCTCAATACTAATAATCTTTATAATGTATGTTTTCATTTCAAGGATAGCCTTTGAATCAATTTACTA
ACAATACTTCAGTTTATAATGGAAAGTAATTTGACTAAAGTAGAGCAACATACATTACACAAAAATATTT
CTAACAATAGGTTAGAAATATACCACCACATTAAAAAAGAGAAGAGCCCAAAGGGAAAATCATCAATATC
ACCCCAAGCACGGGCATTTTTAGAACAGGTTTTTAGAAGAAAGCAAAGCCTTAATTCCAAGGAAAAAGAA
GAAGTTGCAAAGAAATGTGGCATTACTCCACTTCAAGTAAGAGTTTGGGTATGTAATATGAGAATCAAAC
TTAAATATATCCTATACTAACAATTTGTAGTTCATAAATAAACGTATGAGATCTAAATAAATTCGTTTTC
AATGATTAAAATAGCATAGTCGGGTTTTTCTTTTAGTTTCAGCTTTCCGCAACAGTAAAATTTTATAAAC
CCTGGTTTTGGTTTTGTAGAGTGGTTGACGAATAATTATGCTGAAGTACGTGGTGACGGATATTGGGAAG
ATGTGTTTGTACATTTGGCCTTATAGAGTGTGGTCGTGACGGAGGTTGTTTATCTTTCGAGTACTGAATG
TTGTCAGTATAGCTATCCTATTTGAAACTCCCCATCGTCTTGCTCTTGTTCCCAATGTTTGTTTATACAC
TCATATGGCTATACCCTTATCTACTTGCCTCTTTTGTTTATGTCTATGTATTTGTATAAAATATGATATT
ACTCAGACTCAAGCAAACAATCAATTCTTAGCATCATTCTTTGTTCTTAT
