# Supplementary material for: svist4get: a simple visualization tool for genomic tracks from sequencing experiments
Source: BMC Bioinformatics. 2019 Mar 6;20:113. doi: 10.1186/s12859-019-2706-8 (PMC6404320; doi:10.1186/s12859-019-2706-8)
Supplement: Supplementary file 1 — Svist4get source code and sample data. Python code and samples of yeast data used for generation of figures. (TGZ 5787 kb) [file 12859_2019_2706_MOESM1_ESM.tgz › ./svist4get/svist4get/svist4get_data/RiboProElong_cut.bedGraph]

I	108842	108843	1
I	108847	108848	1
I	108849	108850	1
I	108874	108875	1
I	108877	108878	2
I	108878	108879	4
I	108879	108880	5
I	108880	108881	3
I	108881	108882	4
I	108882	108883	2
I	108883	108884	1
I	108884	108885	2
I	108886	108887	1
I	108887	108888	6
I	108888	108889	5
I	108890	108891	2
I	108891	108892	1
I	108894	108895	3
I	108896	108897	1
I	108900	108901	4
I	108901	108902	2
I	108902	108903	6
I	108903	108904	1
I	108905	108906	1
I	108909	108911	1
I	108911	108912	5
I	108916	108917	2
I	108921	108922	2
I	108923	108924	2
I	108924	108925	1
I	108926	108927	1
I	108927	108928	3
I	108929	108930	1
I	108932	108934	1
I	108935	108936	9
I	108936	108937	2
I	108937	108940	1
I	108941	108942	4
I	108942	108943	1
I	108945	108946	5
I	108946	108949	1
I	108950	108952	1
I	108956	108958	2
I	108958	108961	1
I	108964	108965	1
I	108965	108966	3
I	108967	108968	1
I	108968	108970	2
I	108970	108972	1
I	108979	108980	2
I	108980	108981	6
I	108983	108984	5
I	108984	108985	1
I	108987	108988	5
I	108988	108989	1
I	108990	108991	3
I	108991	108992	4
I	108992	108993	2
I	108993	108994	4
I	109002	109003	1
I	109003	109004	2
I	109004	109005	7
I	109005	109006	1
I	109007	109008	5
I	109010	109011	1
I	109012	109013	1
I	109013	109014	4
I	109019	109020	2
I	109026	109027	1
I	109027	109029	2
I	109029	109030	7
I	109031	109032	2
I	109034	109036	1
I	109037	109038	10
I	109042	109044	2
I	109044	109045	8
I	109045	109047	1
I	109048	109049	1
I	109051	109052	3
I	109052	109053	5
I	109053	109054	2
I	109055	109056	5
I	109056	109057	1
I	109058	109059	2
I	109059	109060	1
I	109062	109063	3
I	109063	109064	1
I	109064	109065	7
I	109065	109066	5
I	109066	109067	3
I	109067	109068	1
I	109068	109069	5
I	109069	109070	1
I	109070	109071	2
I	109071	109072	4
I	109072	109073	1
I	109075	109076	4
I	109077	109078	2
I	109078	109079	1
I	109079	109080	6
I	109080	109081	8
I	109081	109082	2
I	109082	109083	3
I	109083	109085	1
I	109085	109086	3
I	109086	109087	6
I	109088	109089	1
I	109093	109094	3
I	109094	109096	1
I	109098	109099	1
I	109102	109103	3
I	109103	109104	2
I	109104	109105	1
I	109109	109111	1
I	109111	109112	4
I	109112	109113	1
I	109113	109114	4
I	109115	109116	9
I	109116	109117	1
I	109118	109119	2
I	109121	109122	2
I	109123	109124	1
I	109124	109125	3
I	109126	109127	3
I	109127	109128	2
I	109128	109129	1
I	109129	109130	2
I	109130	109131	5
I	109135	109136	1
I	109139	109140	1
I	109140	109141	3
I	109142	109143	2
I	109144	109145	1
I	109145	109146	7
I	109146	109147	2
I	109147	109148	1
I	109148	109149	2
I	109149	109150	6
I	109151	109152	6
I	109152	109153	3
I	109154	109155	3
I	109155	109156	1
I	109156	109157	6
I	109157	109158	4
I	109158	109160	1
I	109160	109161	12
I	109161	109162	7
I	109162	109164	1
I	109164	109165	3
I	109170	109171	1
I	109173	109175	1
I	109175	109176	9
I	109177	109178	3
I	109181	109182	1
I	109182	109183	14
I	109183	109184	1
I	109184	109185	12
I	109185	109186	1
I	109187	109188	1
I	109188	109189	7
I	109189	109190	3
I	109190	109191	12
I	109191	109193	1
I	109193	109195	10
I	109196	109197	9
I	109198	109199	3
I	109199	109200	5
I	109200	109201	3
I	109201	109203	1
I	109203	109204	5
I	109204	109205	1
I	109205	109206	2
I	109206	109207	1
I	109209	109210	4
I	109210	109211	7
I	109212	109213	5
I	109214	109215	1
I	109215	109216	5
I	109216	109217	3
I	109217	109218	19
I	109218	109219	1
I	109220	109222	2
I	109224	109225	1
I	109228	109229	3
I	109232	109233	6
I	109233	109234	2
I	109235	109237	2
I	109237	109238	3
I	109239	109240	7
I	109240	109242	2
I	109246	109247	1
I	109251	109252	1
I	109252	109255	3
I	109255	109256	1
I	109257	109258	9
I	109258	109259	1
I	109260	109261	5
I	109261	109262	7
I	109262	109263	4
I	109263	109264	1
I	109264	109265	2
I	109265	109266	8
I	109268	109269	4
I	109270	109271	2
I	109271	109272	1
I	109272	109273	6
I	109274	109276	2
I	109277	109278	2
I	109278	109279	4
I	109279	109280	1
I	109281	109282	1
I	109283	109284	4
I	109284	109285	3
I	109285	109286	1
I	109286	109287	2
I	109287	109289	1
I	109292	109293	1
I	109293	109294	4
I	109295	109296	1
I	109297	109298	1
I	109298	109299	6
I	109299	109300	4
I	109301	109302	1
I	109302	109303	11
I	109303	109306	1
I	109307	109308	3
I	109308	109309	4
I	109311	109313	2
I	109313	109314	9
I	109315	109316	1
I	109316	109317	9
I	109317	109318	2
I	109319	109320	2
I	109322	109323	2
I	109325	109326	3
I	109327	109328	3
I	109333	109334	1
I	109335	109336	4
I	109337	109338	4
I	109338	109341	2
I	109341	109342	1
I	109346	109347	2
I	109349	109350	1
I	109351	109352	3
I	109352	109353	1
I	109353	109354	5
I	109355	109356	1
I	109361	109363	2
I	109364	109365	2
I	109370	109371	2
I	109376	109377	2
I	109379	109380	4
I	109383	109386	1
I	109386	109387	2
I	109387	109388	1
I	109389	109390	2
I	109390	109391	4
I	109391	109392	2
I	109395	109396	2
I	109398	109399	1
I	109402	109403	1
I	109404	109405	8
I	109405	109407	1
I	109408	109409	1
I	109413	109414	3
I	109414	109415	1
I	109415	109416	6
I	109421	109422	1
I	109425	109426	2
I	109431	109432	1
I	109434	109435	4
I	109436	109438	1
I	109439	109440	1
I	109440	109441	4
I	109441	109442	1
I	109442	109443	3
I	109446	109447	2
I	109447	109448	1
I	109449	109450	2
I	109450	109451	3
I	109451	109453	1
I	109454	109455	5
I	109455	109456	1
I	109456	109457	4
I	109458	109459	2
I	109459	109461	1
I	109461	109462	5
I	109462	109463	4
I	109463	109464	6
I	109464	109465	2
I	109466	109467	2
I	109468	109469	2
I	109470	109471	2
I	109471	109472	3
I	109472	109473	5
I	109474	109475	1
I	109475	109476	2
I	109491	109492	2
I	109493	109494	1
I	109494	109495	6
I	109495	109496	1
I	109499	109501	3
I	109501	109502	1
I	109504	109505	6
I	109505	109507	2
I	109507	109508	1
I	109508	109509	2
I	109509	109510	1
I	109511	109512	1
I	109512	109513	2
I	109513	109515	1
I	109515	109517	4
I	109517	109518	1
I	109518	109519	2
I	109519	109520	1
I	109520	109521	5
I	109523	109524	2
I	109524	109526	1
I	109526	109527	6
I	109528	109530	2
I	109530	109531	3
I	109531	109532	1
I	109532	109534	2
I	109538	109539	1
I	109545	109546	2
I	109548	109549	5
I	109550	109551	1
I	109552	109553	1
I	109554	109555	7
I	109557	109558	1
I	109559	109560	8
I	109560	109561	2
I	109561	109562	1
I	109563	109564	7
I	109564	109565	5
I	109565	109566	8
I	109566	109567	4
I	109567	109568	2
I	109568	109569	5
I	109571	109572	2
I	109572	109573	12
I	109574	109575	1
I	109575	109576	9
I	109576	109577	1
I	109577	109578	3
I	109578	109579	2
I	109579	109580	1
I	109582	109583	3
I	109583	109584	4
I	109584	109585	8
I	109585	109586	1
I	109587	109588	3
I	109589	109593	1
I	109596	109598	1
I	109598	109599	6
I	109599	109600	1
I	109603	109604	4
I	109605	109607	1
I	109608	109609	2
I	109609	109611	3
I	109611	109612	6
I	109613	109614	5
I	109614	109615	1
I	109618	109619	1
I	109619	109620	7
I	109620	109621	1
I	109622	109623	1
I	109624	109625	3
I	109625	109626	7
I	109626	109627	4
I	109629	109630	2
I	109630	109631	3
I	109631	109632	5
I	109634	109635	3
I	109636	109637	1
I	109638	109639	1
I	109640	109641	5
I	109641	109642	1
I	109643	109644	8
I	109648	109649	1
I	109651	109652	1
I	109657	109658	3
I	109658	109659	4
I	109659	109660	8
I	109661	109662	4
I	109673	109675	2
I	109676	109678	1
I	109680	109681	2
I	109682	109685	1
I	109687	109688	4
I	109688	109689	1
I	109694	109695	2
I	109695	109696	1
I	109697	109700	2
I	109700	109701	3
I	109701	109702	2
I	109702	109703	3
I	109703	109704	4
I	109706	109707	5
I	109709	109710	2
I	109711	109713	3
I	109714	109715	2
I	109715	109716	5
I	109718	109719	1
I	109719	109720	2
I	109720	109721	1
I	109721	109722	6
I	109722	109723	1
I	109724	109725	1
I	109725	109726	4
I	109730	109731	2
I	109731	109732	4
I	109733	109734	7
I	109736	109737	1
I	109737	109738	2
I	109739	109740	1
I	109744	109745	1
I	109751	109752	1
I	109752	109753	2
I	109753	109755	1
I	109755	109756	4
I	109756	109757	1
I	109757	109758	15
I	109758	109759	3
I	109759	109761	4
I	109764	109765	1
I	109765	109766	2
I	109766	109767	5
I	109767	109768	3
I	109772	109773	2
I	109773	109775	1
I	109776	109777	6
I	109778	109779	2
I	109782	109783	1
I	109784	109785	3
I	109785	109786	7
I	109787	109788	1
I	109790	109796	1
I	109796	109797	3
I	109803	109804	10
I	109804	109805	1
I	109805	109806	3
I	109806	109807	2
I	109807	109808	3
I	109808	109809	8
I	109809	109811	2
I	109811	109812	4
I	109812	109813	2
I	109813	109814	1
I	109814	109815	10
I	109815	109816	1
I	109816	109817	3
I	109817	109818	7
I	109818	109819	1
I	109820	109821	5
I	109823	109824	4
I	109830	109831	2
I	109831	109832	1
I	109832	109833	3
I	109833	109834	1
I	109835	109837	1
I	109838	109839	4
I	109840	109841	1
I	109844	109845	2
I	109845	109846	1
I	109848	109850	1
I	109850	109851	4
I	109853	109854	1
I	109854	109855	2
I	109856	109857	2
I	109860	109862	1
I	109862	109863	2
I	109863	109864	4
I	109864	109865	1
I	109866	109867	9
I	109867	109869	1
I	109869	109870	2
I	109870	109871	1
I	109871	109872	9
I	109872	109873	1
I	109873	109874	3
I	109874	109875	8
I	109875	109877	1
I	109877	109878	8
I	109878	109881	1
I	109881	109882	7
I	109882	109883	2
I	109883	109884	3
I	109885	109886	2
I	109886	109887	4
I	109887	109888	2
I	109890	109891	3
I	109892	109893	3
I	109893	109894	9
I	109894	109895	2
I	109895	109896	1
I	109898	109899	6
I	109899	109900	3
I	109900	109901	2
I	109901	109902	4
I	109902	109903	2
I	109905	109907	1
I	109908	109909	1
I	109910	109911	1
I	109912	109913	1
I	109913	109914	3
I	109914	109915	5
I	109916	109917	5
I	109917	109918	6
I	109918	109919	1
I	109919	109920	5
I	109920	109921	1
I	109922	109923	6
I	109924	109925	2
I	109926	109927	8
I	109929	109930	3
I	109930	109931	1
I	109931	109932	6
I	109932	109933	1
I	109934	109935	8
I	109937	109938	5
I	109938	109939	1
I	109939	109940	2
I	109940	109942	1
I	109943	109944	2
I	109944	109945	8
I	109945	109947	1
I	109948	109949	2
I	109949	109950	4
I	109950	109951	5
I	109951	109952	2
I	109952	109953	9
I	109954	109955	1
I	109955	109956	3
I	109956	109958	1
I	109958	109960	2
I	109964	109965	5
I	109965	109966	4
I	109968	109969	4
I	109969	109970	1
I	109970	109971	7
I	109971	109972	2
I	109973	109974	1
I	109976	109977	3
I	109977	109978	2
I	109979	109980	1
I	109980	109982	2
I	109982	109983	7
I	109984	109985	1
I	109985	109986	2
I	109987	109988	4
I	109988	109989	3
I	109989	109990	1
I	109990	109991	5
I	109991	109992	2
I	109996	109997	1
I	110000	110001	5
I	110001	110002	13
I	110003	110004	3
I	110004	110005	8
I	110005	110006	1
I	110007	110008	1
I	110008	110009	8
I	110009	110010	5
I	110010	110011	19
I	110012	110013	7
I	110014	110015	4
I	110015	110016	10
I	110017	110018	2
I	110018	110019	7
I	110019	110020	6
I	110020	110021	2
I	110021	110023	6
I	110023	110024	2
I	110024	110025	6
I	110025	110026	1
I	110027	110028	6
I	110028	110029	13
I	110029	110030	7
I	110030	110031	9
I	110031	110033	3
I	110033	110034	14
I	110035	110036	1
I	110036	110037	13
I	110037	110038	1
I	110039	110042	1
I	110042	110043	24
I	110043	110044	1
I	110045	110046	1
I	110046	110047	12
I	110048	110049	2
I	110051	110052	45
I	110053	110054	2
I	110054	110055	5
I	110055	110057	1
I	110057	110058	19
I	110060	110061	19
I	110062	110063	4
I	110063	110064	26
I	110064	110065	1
I	110066	110067	4
I	110067	110068	15
I	110068	110069	12
I	110069	110070	28
I	110070	110071	1
I	110071	110072	11
I	110072	110073	28
I	110073	110075	3
I	110075	110076	23
I	110076	110077	8
I	110077	110079	3
I	110079	110080	11
I	110080	110081	1
I	110081	110082	9
I	110082	110084	1
I	110084	110085	13
I	110085	110086	3
I	110086	110087	1
I	110087	110088	24
I	110088	110090	1
I	110090	110091	3
I	110092	110093	4
I	110094	110095	5
I	110095	110096	3
I	110096	110097	33
I	110097	110098	13
I	110098	110099	6
I	110099	110100	27
I	110100	110101	2
I	110102	110103	2
I	110103	110104	30
I	110104	110105	5
I	110105	110106	1
I	110106	110107	7
I	110107	110108	1
I	110111	110112	5
I	110112	110113	10
I	110113	110114	6
I	110114	110115	13
I	110115	110116	9
I	110117	110118	3
I	110118	110119	4
I	110122	110123	2
I	110123	110124	11
I	110124	110125	3
I	110125	110126	17
I	110126	110127	13
I	110129	110130	22
I	110130	110131	16
I	110131	110132	4
I	110133	110134	6
I	110134	110135	1
I	110135	110136	12
I	110137	110138	3
I	110138	110139	18
I	110139	110141	2
I	110141	110142	5
I	110142	110144	1
I	110144	110145	3
I	110147	110148	1
I	110148	110149	8
I	110149	110150	4
I	110150	110151	6
I	110151	110152	3
I	110152	110153	1
I	110153	110154	4
I	110155	110156	1
I	110157	110158	1
I	110159	110160	10
I	110160	110161	1
I	110162	110163	2
I	110163	110164	4
I	110165	110166	7
I	110166	110167	4
I	110168	110169	1
I	110169	110170	4
I	110170	110171	2
I	110171	110172	3
I	110172	110173	4
I	110175	110176	15
I	110176	110177	1
I	110177	110178	3
I	110179	110180	2
I	110180	110181	26
I	110181	110182	2
I	110184	110185	5
I	110185	110186	2
I	110186	110187	6
I	110187	110189	1
I	110189	110190	6
I	110190	110192	1
I	110193	110194	6
I	110194	110195	1
I	110196	110197	1
I	110198	110199	2
I	110199	110200	3
I	110200	110201	4
I	110201	110202	7
I	110202	110203	2
I	110204	110205	1
I	110205	110206	2
I	110207	110208	5
I	110210	110211	3
I	110211	110212	6
I	110212	110213	1
I	110213	110214	5
I	110217	110218	1
I	110219	110221	11
I	110221	110222	4
I	110222	110223	3
I	110223	110224	2
I	110225	110226	5
I	110226	110227	14
I	110228	110229	1
I	110229	110230	8
I	110232	110233	6
I	110233	110234	1
I	110234	110235	6
I	110237	110238	5
I	110239	110240	5
I	110240	110241	18
I	110241	110242	2
I	110242	110243	3
I	110243	110244	5
I	110244	110245	7
I	110245	110246	3
I	110246	110247	12
I	110247	110248	7
I	110248	110250	4
I	110250	110252	1
I	110252	110253	11
I	110253	110254	1
I	110254	110255	2
I	110255	110256	4
I	110256	110257	7
I	110257	110258	1
I	110258	110259	6
I	110259	110260	4
I	110260	110263	1
I	110263	110264	9
I	110264	110265	25
I	110265	110266	24
I	110266	110267	4
I	110268	110269	3
I	110269	110270	1
I	110271	110272	7
I	110274	110275	1
I	110275	110276	8
I	110276	110277	1
I	110277	110278	20
I	110278	110279	2
I	110279	110280	1
I	110280	110281	5
I	110282	110283	1
I	110283	110284	2
I	110286	110287	1
I	110289	110290	4
I	110290	110291	1
I	110291	110292	5
I	110292	110293	2
I	110293	110295	1
I	110298	110299	5
I	110299	110300	2
I	110301	110303	2
I	110303	110304	6
I	110304	110305	10
I	110305	110306	12
I	110306	110307	9
I	110307	110308	18
I	110309	110310	1
I	110310	110311	13
I	110311	110312	2
I	110313	110314	10
I	110316	110317	10
I	110317	110318	1
I	110318	110319	8
I	110319	110320	13
I	110322	110323	1
I	110323	110324	5
I	110324	110325	6
I	110325	110326	11
I	110326	110327	2
I	110327	110328	21
I	110328	110329	10
I	110329	110330	1
I	110330	110331	7
I	110331	110332	5
I	110332	110333	2
I	110333	110334	3
I	110334	110335	2
I	110336	110337	1
I	110337	110338	2
I	110339	110340	2
I	110340	110341	3
I	110342	110343	20
I	110343	110344	4
I	110344	110345	8
I	110345	110346	27
I	110346	110347	6
I	110348	110349	2
I	110349	110350	4
I	110350	110351	1
I	110351	110352	7
I	110352	110353	3
I	110356	110357	2
I	110357	110358	13
I	110361	110363	1
I	110363	110364	3
I	110375	110376	8
I	110376	110377	9
I	110377	110378	7
I	110378	110379	23
I	110379	110380	3
I	110380	110381	1
I	110381	110382	5
I	110382	110383	4
I	110384	110385	1
I	110389	110390	1
I	110390	110391	49
I	110392	110393	5
I	110393	110394	50
I	110394	110395	11
I	110396	110397	27
I	110397	110398	4
I	110398	110399	1
I	110399	110400	18
I	110400	110401	3
I	110401	110402	16
I	110402	110403	2
I	110403	110404	19
I	110405	110406	13
I	110411	110412	11
I	110414	110415	3
I	110423	110424	2
I	110426	110427	3
I	110431	110432	1
I	110447	110448	2
I	110482	110483	2
I	110489	110490	1
I	110621	110622	1
I	110665	110666	1
I	110668	110669	1
I	110725	110726	1
I	110730	110731	1
I	110733	110734	1
I	110748	110749	1
I	110776	110777	1
I	110783	110784	1
I	110785	110786	1
I	110800	110801	1
I	110833	110834	1
I	110840	110841	2
I	110844	110845	1
I	110848	110849	8
I	110849	110850	3
I	110850	110851	6
I	110851	110852	1
I	110853	110854	10
I	110858	110859	1
I	110859	110860	10
I	110861	110863	3
I	110863	110864	1
I	110864	110866	2
I	110866	110867	5
I	110867	110868	1
I	110868	110869	4
I	110869	110870	6
I	110870	110871	2
I	110872	110873	1
I	110874	110875	2
I	110877	110878	11
I	110878	110879	1
I	110880	110881	1
I	110881	110882	7
I	110883	110884	12
I	110884	110885	10
I	110885	110886	1
I	110886	110887	3
I	110887	110888	1
I	110889	110890	2
I	110890	110891	4
I	110891	110892	1
I	110892	110893	4
I	110893	110894	6
I	110897	110898	4
I	110898	110899	19
I	110899	110900	1
I	110902	110903	1
I	110904	110905	1
I	110905	110906	14
I	110906	110910	1
I	110910	110911	4
I	110911	110912	1
I	110912	110913	3
I	110913	110914	4
I	110914	110915	2
I	110915	110916	10
I	110916	110917	5
I	110917	110918	1
I	110918	110919	4
I	110920	110921	13
I	110921	110922	1
I	110922	110924	4
I	110925	110926	8
I	110926	110928	1
I	110928	110929	6
I	110929	110930	3
I	110930	110932	1
I	110933	110934	2
I	110934	110935	12
I	110935	110936	2
I	110937	110938	4
I	110938	110939	2
I	110939	110940	1
I	110940	110941	2
I	110941	110942	14
I	110942	110943	6
I	110943	110944	2
I	110944	110945	5
I	110945	110946	3
I	110946	110948	2
I	110950	110951	3
I	110953	110954	4
I	110954	110955	2
I	110956	110957	11
I	110957	110958	4
I	110958	110959	20
I	110959	110960	7
I	110963	110965	1
I	110965	110966	3
I	110968	110969	4
I	110969	110970	1
I	110970	110971	5
I	110971	110972	3
I	110973	110974	1
I	110974	110975	7
I	110975	110976	2
I	110976	110977	3
I	110977	110978	7
I	110979	110980	4
I	110980	110981	2
I	110984	110985	1
I	110985	110986	2
I	110986	110987	5
I	110987	110988	1
I	110991	110992	4
I	110992	110993	1
I	110994	110995	2
I	110995	110996	13
I	110996	110997	1
I	110997	110998	2
I	110998	110999	5
I	111000	111002	2
I	111005	111006	6
I	111006	111007	4
I	111008	111009	5
I	111009	111010	13
I	111010	111011	2
I	111016	111017	9
I	111017	111018	1
I	111018	111019	11
I	111019	111020	6
I	111021	111022	1
I	111022	111023	5
I	111023	111024	2
I	111024	111025	6
I	111025	111026	5
I	111026	111027	1
I	111027	111028	18
I	111028	111029	2
I	111030	111031	3
I	111031	111032	2
I	111033	111034	3
I	111034	111035	2
I	111035	111036	4
I	111036	111037	3
I	111037	111039	2
I	111039	111040	49
I	111040	111041	4
I	111041	111042	2
I	111043	111044	2
I	111044	111046	1
I	111049	111050	10
I	111052	111053	8
I	111053	111054	2
I	111056	111057	1
I	111057	111058	5
I	111060	111061	11
I	111061	111062	2
I	111063	111064	2
I	111064	111065	8
I	111065	111066	3
I	111066	111067	14
I	111067	111068	17
I	111068	111069	3
I	111069	111070	2
I	111070	111071	1
I	111072	111073	11
I	111073	111074	2
I	111075	111076	1
I	111076	111079	2
I	111082	111083	2
I	111094	111095	1
I	111098	111099	2
I	111103	111104	27
I	111104	111105	1
I	111108	111109	3
I	111109	111110	4
I	111111	111112	5
I	111114	111115	8
I	111116	111117	1
I	111117	111118	2
I	111118	111119	4
I	111120	111121	1
I	111121	111122	9
I	111123	111124	1
I	111126	111128	2
I	111128	111129	1
I	111129	111130	2
I	111130	111131	7
I	111133	111134	5
I	111134	111135	1
I	111138	111139	2
I	111139	111140	6
I	111140	111141	3
I	111142	111143	5
I	111143	111145	2
I	111145	111146	7
I	111147	111148	2
I	111148	111149	7
I	111150	111151	2
I	111151	111152	4
I	111152	111153	1
I	111153	111154	5
I	111154	111156	3
I	111157	111158	2
I	111159	111161	1
I	111161	111162	3
I	111162	111163	13
I	111163	111164	1
I	111166	111167	2
I	111167	111168	1
I	111168	111170	2
I	111172	111173	4
I	111173	111174	3
I	111174	111175	6
I	111175	111177	1
I	111177	111178	9
I	111178	111180	3
I	111181	111183	1
I	111184	111185	9
I	111185	111186	3
I	111186	111188	5
I	111188	111189	2
I	111189	111190	11
I	111190	111192	1
I	111192	111193	6
I	111195	111196	1
I	111196	111197	17
I	111198	111199	5
I	111201	111202	6
I	111202	111203	5
I	111203	111204	1
I	111205	111206	1
I	111206	111209	2
I	111209	111210	6
I	111210	111211	4
I	111211	111212	14
I	111212	111213	1
I	111213	111214	6
I	111214	111215	12
I	111215	111216	1
I	111216	111217	13
I	111218	111220	2
I	111220	111222	6
I	111222	111223	1
I	111223	111224	11
I	111224	111225	4
I	111225	111226	5
I	111228	111229	1
I	111229	111230	5
I	111232	111233	1
I	111234	111236	1
I	111236	111237	2
I	111237	111238	24
I	111238	111239	2
I	111239	111241	1
I	111241	111242	8
I	111242	111243	3
I	111244	111245	8
I	111245	111246	1
I	111246	111247	3
I	111248	111250	1
I	111250	111251	6
I	111251	111252	5
I	111253	111254	20
I	111254	111255	3
I	111255	111256	6
I	111256	111257	4
I	111258	111259	1
I	111263	111264	7
I	111264	111265	4
I	111265	111266	2
I	111266	111267	3
I	111267	111268	5
I	111268	111269	9
I	111269	111270	2
I	111272	111273	2
I	111277	111278	1
I	111278	111279	3
I	111279	111281	11
I	111281	111282	1
I	111282	111283	9
I	111283	111285	1
I	111287	111288	2
I	111288	111292	1
I	111292	111293	12
I	111295	111296	4
I	111297	111298	7
I	111299	111300	1
I	111302	111303	1
I	111304	111305	13
I	111305	111306	1
I	111306	111307	5
I	111307	111308	11
I	111310	111311	2
I	111313	111314	8
I	111314	111315	1
I	111315	111316	12
I	111316	111317	4
I	111317	111318	3
I	111318	111319	1
I	111320	111321	1
I	111321	111322	2
I	111322	111323	4
I	111323	111324	1
I	111325	111326	5
I	111326	111327	2
I	111327	111329	4
I	111329	111331	1
I	111331	111332	3
I	111334	111335	1
I	111335	111336	2
I	111336	111337	1
I	111339	111340	1
I	111340	111341	2
I	111342	111343	1
I	111343	111344	3
I	111344	111346	2
I	111347	111348	2
I	111348	111349	5
I	111349	111350	16
I	111350	111351	3
I	111351	111352	1
I	111352	111353	3
I	111354	111355	1
I	111356	111357	1
I	111357	111358	5
I	111362	111363	2
I	111363	111364	1
I	111364	111365	4
I	111366	111367	5
I	111369	111370	1
I	111384	111385	12
I	111387	111388	3
I	111388	111389	7
I	111389	111390	4
I	111390	111391	1
I	111391	111392	4
I	111392	111393	1
I	111394	111395	6
I	111395	111396	3
I	111396	111397	4
I	111397	111398	7
I	111398	111399	2
I	111399	111400	6
I	111400	111401	3
I	111401	111402	1
I	111402	111403	13
I	111403	111404	8
I	111405	111408	1
I	111408	111409	12
I	111409	111410	2
I	111410	111411	1
I	111412	111413	2
I	111413	111414	3
I	111414	111415	9
I	111416	111417	1
I	111418	111419	2
I	111419	111420	3
I	111420	111421	5
I	111422	111423	1
I	111424	111425	6
I	111425	111426	1
I	111426	111427	2
I	111428	111429	3
I	111429	111430	7
I	111430	111432	1
I	111432	111433	2
I	111433	111434	1
I	111434	111436	2
I	111436	111437	5
I	111438	111439	2
I	111439	111440	3
I	111440	111441	7
I	111441	111442	1
I	111444	111446	1
I	111448	111451	1
I	111451	111453	3
I	111453	111454	5
I	111456	111457	9
I	111458	111459	2
I	111459	111460	6
I	111460	111461	10
I	111461	111462	2
I	111463	111465	1
I	111468	111469	1
I	111470	111473	1
I	111475	111476	1
I	111477	111478	6
I	111480	111481	3
I	111481	111482	2
I	111483	111484	7
I	111484	111486	1
I	111489	111490	11
I	111490	111491	3
I	111491	111492	2
I	111493	111494	1
I	111495	111496	4
I	111496	111497	2
I	111497	111498	1
I	111498	111499	4
I	111499	111500	1
I	111501	111502	1
I	111503	111504	1
I	111504	111505	5
I	111505	111506	1
I	111506	111507	7
I	111508	111509	9
I	111509	111510	1
I	111512	111513	1
I	111513	111514	2
I	111517	111518	8
I	111518	111519	1
I	111519	111520	17
I	111521	111522	2
I	111522	111523	6
I	111523	111524	3
I	111524	111525	1
I	111525	111526	6
I	111527	111528	1
I	111529	111530	2
I	111530	111531	7
I	111531	111532	1
I	111532	111533	3
I	111534	111535	1
I	111535	111537	2
I	111538	111539	6
I	111539	111540	2
I	111541	111544	1
I	111548	111549	1
I	111549	111550	4
I	111550	111551	9
I	111551	111552	1
I	111552	111553	2
I	111553	111555	3
I	111556	111557	4
I	111558	111559	2
I	111559	111560	3
I	111560	111561	2
I	111562	111563	5
I	111564	111567	1
I	111567	111568	9
I	111568	111569	3
I	111571	111573	1
I	111573	111574	3
I	111575	111576	2
I	111576	111577	5
I	111579	111580	6
I	111580	111581	1
I	111581	111582	4
I	111582	111583	6
I	111583	111584	4
I	111584	111585	1
I	111585	111586	6
I	111586	111588	1
I	111588	111589	14
I	111591	111592	4
I	111592	111593	2
I	111593	111595	1
I	111596	111597	2
I	111597	111598	5
I	111599	111600	1
I	111600	111601	2
I	111603	111605	1
I	111605	111606	2
I	111607	111608	1
I	111610	111611	1
I	111611	111612	3
I	111612	111613	11
I	111614	111615	1
I	111618	111619	12
I	111619	111620	2
I	111624	111625	7
I	111625	111626	1
I	111626	111627	4
I	111628	111629	9
I	111629	111630	3
I	111630	111631	15
I	111633	111634	3
I	111634	111635	5
I	111636	111637	6
I	111637	111638	57
I	111638	111639	2
I	111639	111640	10
I	111640	111641	2
I	111645	111646	6
I	111646	111647	11
I	111648	111649	1
I	111649	111650	13
I	111650	111651	1
I	111651	111652	5
I	111652	111653	2
I	111653	111654	13
I	111654	111655	26
I	111655	111656	16
I	111656	111657	6
I	111657	111658	3
I	111658	111659	5
I	111661	111662	2
I	111662	111663	1
I	111666	111667	15
I	111667	111668	2
I	111669	111670	2
I	111670	111671	1
I	111671	111672	9
I	111672	111673	6
I	111673	111675	5
I	111675	111676	3
I	111676	111677	8
I	111677	111678	3
I	111678	111679	4
I	111679	111680	8
I	111680	111681	2
I	111681	111682	5
I	111682	111683	17
I	111685	111686	5
I	111686	111687	1
I	111687	111688	6
I	111688	111689	36
I	111690	111691	12
I	111691	111692	20
I	111692	111693	3
I	111693	111694	12
I	111694	111695	1
I	111695	111696	5
I	111696	111697	1
I	111697	111698	12
I	111699	111700	16
I	111700	111701	12
I	111703	111704	6
I	111704	111705	2
I	111705	111706	5
I	111707	111708	7
I	111708	111709	6
I	111709	111710	2
I	111710	111711	1
I	111714	111716	6
I	111716	111717	3
I	111717	111718	6
I	111718	111719	8
I	111719	111720	12
I	111720	111721	9
I	111721	111722	15
I	111722	111723	3
I	111723	111724	6
I	111724	111725	1
I	111726	111727	2
I	111727	111728	3
I	111728	111730	4
I	111730	111731	8
I	111731	111732	7
I	111733	111734	15
I	111734	111735	5
I	111735	111736	7
I	111736	111737	11
I	111738	111739	1
I	111739	111740	7
I	111740	111742	2
I	111742	111743	3
I	111743	111744	5
I	111744	111745	7
I	111745	111746	15
I	111746	111747	3
I	111748	111749	4
I	111751	111752	1
I	111752	111753	2
I	111753	111754	4
I	111754	111755	16
I	111755	111756	9
I	111756	111757	4
I	111757	111758	2
I	111758	111759	8
I	111759	111760	3
I	111760	111761	4
I	111761	111762	1
I	111763	111764	1
I	111765	111766	4
I	111771	111772	11
I	111773	111774	1
I	111776	111777	1
I	111778	111780	9
I	111780	111781	13
I	111784	111785	3
I	111785	111786	6
I	111786	111787	9
I	111787	111788	2
I	111789	111790	2
I	111790	111791	1
I	111791	111792	3
I	111792	111793	8
I	111793	111794	1
I	111794	111795	2
I	111795	111796	3
I	111797	111798	2
I	111798	111799	9
I	111799	111800	8
I	111800	111801	4
I	111802	111803	7
I	111803	111804	2
I	111804	111806	3
I	111808	111809	6
I	111809	111810	3
I	111810	111811	17
I	111811	111814	1
I	111815	111816	1
I	111816	111817	4
I	111817	111818	5
I	111819	111820	2
I	111822	111823	4
I	111823	111824	12
I	111824	111825	3
I	111825	111826	10
I	111827	111828	3
I	111828	111829	8
I	111829	111830	6
I	111830	111831	1
I	111831	111832	9
I	111832	111833	16
I	111833	111835	1
I	111840	111841	5
I	111841	111842	2
I	111843	111844	9
I	111845	111847	3
I	111847	111848	29
I	111848	111850	1
I	111852	111853	3
I	111854	111855	1
I	111855	111856	2
I	111856	111857	1
I	111858	111859	14
I	111859	111860	1
I	111862	111863	13
I	111863	111865	1
I	111865	111866	6
I	111866	111867	3
I	111867	111868	6
I	111868	111869	1
I	111870	111871	7
I	111871	111873	2
I	111873	111875	3
I	111877	111878	1
I	111878	111879	3
I	111879	111880	5
I	111880	111881	11
I	111881	111882	2
I	111882	111883	6
I	111883	111885	1
I	111885	111886	7
I	111886	111887	3
I	111888	111889	2
I	111889	111890	10
I	111890	111891	2
I	111891	111892	1
I	111894	111895	2
I	111896	111897	7
I	111897	111898	10
I	111898	111899	7
I	111901	111902	8
I	111902	111903	1
I	111903	111904	2
I	111904	111905	11
I	111905	111907	1
I	111907	111908	9
I	111908	111909	2
I	111909	111910	9
I	111910	111912	1
I	111912	111914	4
I	111914	111915	1
I	111915	111916	4
I	111916	111917	7
I	111917	111918	3
I	111918	111919	11
I	111919	111920	1
I	111920	111921	4
I	111921	111922	6
I	111922	111923	10
I	111924	111925	6
I	111925	111927	1
I	111930	111931	5
I	111932	111933	5
I	111933	111934	9
I	111934	111935	2
I	111935	111936	1
I	111943	111944	1
I	111948	111949	1
I	111951	111952	8
I	111952	111953	7
I	111955	111956	1
I	111956	111957	3
I	111957	111958	8
I	111961	111962	5
I	111962	111963	1
I	111963	111964	5
I	111964	111965	1
I	111967	111968	5
I	111968	111969	1
I	111969	111970	8
I	111970	111971	3
I	111972	111973	3
I	111974	111975	1
I	111976	111977	3
I	111977	111978	10
I	111978	111979	7
I	111979	111980	9
I	111980	111981	4
I	111981	111982	5
I	111984	111985	5
I	111985	111986	3
I	111986	111987	1
I	111987	111988	3
I	111988	111989	1
I	111989	111990	2
I	111990	111991	14
I	111993	111994	5
I	111995	111997	2
I	111997	111998	7
I	111998	111999	3
I	111999	112000	22
I	112000	112002	2
I	112002	112003	9
I	112003	112004	2
I	112004	112005	1
I	112005	112006	2
I	112008	112009	9
I	112009	112010	1
I	112012	112013	5
I	112013	112014	4
I	112014	112015	14
I	112015	112016	3
I	112016	112017	1
I	112017	112018	10
I	112018	112019	1
I	112019	112020	3
I	112022	112023	1
I	112023	112024	5
I	112024	112025	1
I	112025	112026	4
I	112026	112027	6
I	112027	112028	11
I	112028	112029	7
I	112029	112031	2
I	112031	112032	1
I	112032	112033	2
I	112033	112034	14
I	112035	112036	4
I	112036	112037	5
I	112038	112040	5
I	112040	112041	4
I	112041	112042	5
I	112042	112043	3
I	112044	112045	3
I	112045	112046	10
I	112046	112047	2
I	112047	112048	1
I	112048	112049	8
I	112049	112050	2
I	112050	112051	5
I	112051	112052	10
I	112052	112053	1
I	112053	112054	2
I	112054	112055	4
I	112055	112056	1
I	112057	112058	11
I	112058	112059	3
I	112059	112060	4
I	112061	112062	4
I	112062	112063	8
I	112063	112064	18
I	112065	112066	1
I	112066	112067	11
I	112067	112068	6
I	112068	112069	13
I	112069	112070	7
I	112070	112071	1
I	112071	112072	20
I	112072	112073	2
I	112075	112076	5
I	112076	112077	3
I	112077	112078	2
I	112079	112080	3
I	112080	112081	1
I	112081	112082	22
I	112083	112086	1
I	112086	112087	14
I	112087	112088	9
I	112089	112090	19
I	112090	112091	3
I	112093	112094	4
I	112094	112095	3
I	112095	112096	5
I	112096	112097	3
I	112098	112099	24
I	112101	112102	21
I	112103	112104	3
I	112104	112105	5
I	112105	112106	13
I	112106	112107	1
I	112107	112108	4
I	112108	112109	3
I	112110	112112	1
I	112114	112115	3
I	112117	112118	3
I	112119	112120	8
I	112120	112121	1
I	112121	112122	2
I	112122	112123	3
I	112123	112124	6
I	112125	112126	2
I	112127	112128	2
I	112128	112129	7
I	112129	112130	3
I	112130	112132	1
I	112132	112133	7
I	112134	112135	8
I	112135	112136	7
I	112139	112141	3
I	112141	112142	9
I	112143	112144	10
I	112144	112145	7
I	112146	112147	2
I	112147	112148	3
I	112151	112152	2
I	112153	112154	21
I	112155	112156	3
I	112158	112159	8
I	112159	112160	4
I	112160	112161	1
I	112162	112163	23
I	112164	112166	2
I	112167	112168	13
I	112168	112169	3
I	112170	112171	3
I	112171	112172	7
I	112173	112174	5
I	112174	112175	1
I	112175	112177	5
I	112177	112178	15
I	112178	112179	1
I	112179	112180	2
I	112180	112181	4
I	112181	112182	2
I	112182	112183	8
I	112183	112184	6
I	112185	112186	4
I	112186	112187	1
I	112187	112188	3
I	112188	112189	1
I	112189	112190	12
I	112190	112191	15
I	112191	112192	1
I	112192	112193	6
I	112194	112195	1
I	112196	112197	2
I	112197	112198	11
I	112198	112199	21
I	112199	112200	4
I	112200	112201	3
I	112201	112202	17
I	112203	112204	1
I	112204	112205	13
I	112205	112206	4
I	112206	112207	15
I	112207	112209	1
I	112209	112210	6
I	112210	112211	1
I	112211	112212	4
I	112212	112213	3
I	112213	112214	8
I	112214	112215	16
I	112215	112216	27
I	112216	112217	1
I	112218	112219	3
I	112219	112220	1
I	112220	112221	3
I	112221	112222	4
I	112222	112223	2
I	112223	112224	1
I	112224	112225	11
I	112225	112226	3
I	112226	112227	1
I	112227	112228	18
I	112230	112231	4
I	112231	112232	11
I	112232	112233	4
I	112234	112235	4
I	112235	112236	1
I	112236	112237	9
I	112237	112238	1
I	112239	112240	3
I	112242	112244	4
I	112244	112246	3
I	112246	112247	36
I	112247	112249	4
I	112249	112250	3
I	112250	112251	1
I	112254	112255	2
I	112255	112256	3
I	112256	112257	4
I	112257	112258	19
I	112258	112259	5
I	112260	112261	6
I	112261	112262	4
I	112263	112264	2
I	112264	112265	6
I	112265	112266	5
I	112266	112267	19
I	112268	112269	2
I	112269	112270	14
I	112270	112271	4
I	112271	112272	1
I	112272	112273	3
I	112273	112274	22
I	112274	112275	12
I	112275	112276	5
I	112276	112277	1
I	112277	112278	3
I	112278	112279	9
I	112279	112280	14
I	112280	112281	7
I	112281	112282	13
I	112284	112285	3
I	112285	112286	6
I	112286	112287	4
I	112287	112288	19
I	112288	112289	2
I	112289	112290	1
I	112290	112291	9
I	112291	112293	3
I	112293	112294	5
I	112294	112295	4
I	112295	112296	3
I	112296	112297	1
I	112297	112299	2
I	112299	112300	26
I	112300	112301	2
I	112301	112302	8
I	112302	112303	9
I	112303	112304	39
I	112304	112305	2
I	112305	112306	1
I	112306	112307	12
I	112308	112309	5
I	112309	112310	1
I	112310	112311	3
I	112311	112312	11
I	112312	112313	4
I	112313	112314	5
I	112314	112315	15
I	112315	112316	17
I	112316	112317	4
I	112317	112318	14
I	112318	112319	1
I	112319	112320	4
I	112320	112321	16
I	112321	112322	4
I	112322	112323	1
I	112323	112324	8
I	112324	112325	20
I	112325	112326	3
I	112326	112327	6
I	112327	112328	2
I	112330	112331	5
I	112331	112332	4
I	112333	112334	4
I	112334	112335	2
I	112335	112336	11
I	112336	112337	5
I	112337	112338	2
I	112338	112339	1
I	112339	112340	46
I	112340	112341	1
I	112341	112342	6
I	112342	112343	7
I	112345	112346	1
I	112347	112348	2
I	112348	112349	10
I	112349	112350	5
I	112352	112353	2
I	112353	112354	5
I	112354	112355	4
I	112355	112356	2
I	112356	112357	6
I	112359	112360	5
I	112360	112361	4
I	112361	112362	12
I	112362	112363	6
I	112363	112364	3
I	112364	112365	9
I	112366	112368	4
I	112368	112369	8
I	112369	112370	3
I	112370	112371	13
I	112371	112372	44
I	112372	112373	1
I	112374	112375	8
I	112375	112376	5
I	112376	112377	9
I	112377	112378	3
I	112378	112379	11
I	112379	112380	4
I	112380	112381	28
I	112381	112382	3
I	112382	112383	2
I	112383	112384	12
I	112384	112385	1
I	112386	112387	2
I	112387	112388	14
I	112388	112389	4
I	112389	112390	6
I	112390	112391	1
I	112393	112394	2
I	112394	112395	7
I	112395	112396	3
I	112396	112397	6
I	112397	112398	28
I	112398	112399	6
I	112400	112401	3
I	112401	112402	4
I	112402	112403	26
I	112403	112404	1
I	112405	112407	10
I	112407	112408	8
I	112408	112409	11
I	112409	112410	2
I	112410	112411	15
I	112412	112413	11
I	112413	112414	1
I	112414	112415	17
I	112415	112416	8
I	112416	112417	9
I	112417	112418	23
I	112418	112419	3
I	112419	112421	6
I	112421	112422	2
I	112424	112425	1
I	112425	112426	6
I	112426	112427	14
I	112427	112428	7
I	112428	112429	22
I	112429	112430	5
I	112430	112432	1
I	112432	112433	7
I	112433	112434	1
I	112435	112436	7
I	112437	112439	5
I	112439	112440	9
I	112440	112441	15
I	112441	112442	4
I	112442	112443	6
I	112443	112444	3
I	112444	112445	13
I	112445	112446	6
I	112446	112447	11
I	112447	112448	4
I	112448	112449	2
I	112450	112451	3
I	112451	112452	4
I	112455	112456	1
I	112458	112459	10
I	112459	112460	8
I	112460	112461	3
I	112461	112462	5
I	112462	112463	2
I	112466	112467	4
I	112469	112470	1
I	112470	112471	5
I	112471	112472	20
I	112472	112473	14
I	112473	112474	2
I	112474	112475	19
I	112475	112476	3
I	112476	112477	24
I	112477	112478	5
I	112478	112479	2
I	112479	112480	4
I	112480	112481	23
I	112481	112482	9
I	112482	112483	16
I	112483	112485	4
I	112485	112486	14
I	112486	112487	1
I	112487	112488	3
I	112488	112489	11
I	112489	112490	1
I	112490	112491	2
I	112491	112492	23
I	112492	112493	18
I	112494	112495	8
I	112495	112496	7
I	112497	112499	2
I	112500	112501	12
I	112501	112502	21
I	112502	112503	6
I	112503	112504	31
I	112504	112505	1
I	112505	112506	2
I	112507	112508	2
I	112508	112509	3
I	112509	112510	6
I	112510	112511	33
I	112511	112512	2
I	112512	112513	26
I	112513	112514	4
I	112514	112515	3
I	112515	112516	22
I	112516	112517	2
I	112517	112518	1
I	112520	112521	1
I	112521	112522	7
I	112522	112524	1
I	112524	112525	11
I	112526	112527	3
I	112527	112528	7
I	112529	112531	3
I	112531	112532	4
I	112533	112534	2
I	112536	112537	27
I	112537	112538	2
I	112538	112539	1
I	112539	112540	8
I	112540	112541	2
I	112541	112542	3
I	112544	112545	1
I	112546	112547	1
I	112555	112556	5
I	112557	112558	2
I	112558	112559	3
I	112559	112560	10
I	112560	112561	6
I	112561	112562	29
I	112562	112563	13
I	112563	112564	22
I	112564	112565	5
I	112565	112566	1
I	112566	112567	2
I	112567	112568	1
I	112569	112570	11
I	112570	112571	3
I	112571	112572	1
I	112572	112573	21
I	112573	112574	1
I	112575	112576	15
I	112576	112577	1
I	112578	112579	2
I	112579	112580	3
I	112580	112581	2
I	112581	112582	12
I	112582	112583	7
I	112583	112584	2
I	112584	112585	12
I	112585	112586	1
I	112586	112587	2
I	112587	112588	5
I	112588	112589	8
I	112590	112591	6
I	112591	112592	3
I	112592	112594	5
I	112594	112595	8
I	112595	112596	1
I	112596	112597	5
I	112598	112599	2
I	112599	112600	5
I	112600	112601	7
I	112601	112602	4
I	112602	112603	6
I	112603	112605	3
I	112605	112606	8
I	112606	112607	3
I	112607	112608	2
[truncated: 4,601 more rows]
