# Supplementary material for: svist4get: a simple visualization tool for genomic tracks from sequencing experiments
Source: BMC Bioinformatics. 2019 Mar 6;20:113. doi: 10.1186/s12859-019-2706-8 (PMC6404320; doi:10.1186/s12859-019-2706-8)
Supplement: Supplementary file 1 — Svist4get source code and sample data. Python code and samples of yeast data used for generation of figures. (TGZ 5787 kb) [file 12859_2019_2706_MOESM1_ESM.tgz › ./svist4get/svist4get/svist4get_data/mata_rna2_plus.bedGraph]

V01313.1	35	58	1
V01313.1	58	64	2
V01313.1	64	87	1
V01313.1	300	328	1
V01313.1	417	446	1
V01313.1	522	548	1
V01313.1	584	610	1
V01313.1	610	614	2
V01313.1	614	621	1
V01313.1	621	639	2
V01313.1	639	643	1
V01313.1	643	650	2
V01313.1	650	664	1
V01313.1	664	670	2
V01313.1	670	673	3
V01313.1	673	692	2
V01313.1	692	700	1
V01313.1	716	747	1
V01313.1	777	778	1
V01313.1	778	786	2
V01313.1	786	791	3
V01313.1	791	798	4
V01313.1	798	805	5
V01313.1	805	810	6
V01313.1	810	811	5
V01313.1	811	819	4
V01313.1	819	820	3
V01313.1	820	829	2
V01313.1	829	833	1
V01313.1	874	889	1
V01313.1	889	905	2
V01313.1	905	906	1
V01313.1	906	919	2
V01313.1	919	932	1
V01313.1	932	939	2
V01313.1	939	942	1
V01313.1	942	964	2
V01313.1	964	978	1
V01313.1	1075	1077	1
V01313.1	1077	1107	2
V01313.1	1107	1109	1
V01313.1	1113	1135	1
V01313.1	1135	1149	2
V01313.1	1149	1159	1
V01313.1	1159	1161	2
V01313.1	1161	1162	3
V01313.1	1162	1164	4
V01313.1	1164	1167	3
V01313.1	1167	1188	4
V01313.1	1188	1191	3
V01313.1	1191	1192	2
V01313.1	1192	1195	1
V01313.1	1238	1270	1
V01313.1	1434	1462	1
V01313.1	1496	1506	1
V01313.1	1506	1512	2
V01313.1	1512	1514	3
V01313.1	1514	1516	4
V01313.1	1516	1520	5
V01313.1	1520	1521	10
V01313.1	1521	1522	25
V01313.1	1522	1523	28
V01313.1	1523	1525	29
V01313.1	1525	1526	33
V01313.1	1526	1527	32
V01313.1	1527	1528	33
V01313.1	1528	1529	34
V01313.1	1529	1530	36
V01313.1	1530	1533	44
V01313.1	1533	1534	45
V01313.1	1534	1536	46
V01313.1	1536	1537	48
V01313.1	1537	1538	50
V01313.1	1538	1540	52
V01313.1	1540	1541	53
V01313.1	1541	1542	54
V01313.1	1542	1543	57
V01313.1	1543	1544	58
V01313.1	1544	1545	59
V01313.1	1545	1546	62
V01313.1	1546	1548	60
V01313.1	1548	1549	59
V01313.1	1549	1550	60
V01313.1	1550	1551	57
V01313.1	1551	1552	55
V01313.1	1552	1553	56
V01313.1	1553	1554	51
V01313.1	1554	1555	48
V01313.1	1555	1556	47
V01313.1	1556	1557	43
V01313.1	1557	1558	44
V01313.1	1558	1559	42
V01313.1	1559	1561	40
V01313.1	1561	1563	41
V01313.1	1563	1564	44
V01313.1	1564	1565	49
V01313.1	1565	1566	48
V01313.1	1566	1567	46
V01313.1	1567	1569	45
V01313.1	1569	1570	52
V01313.1	1570	1572	48
V01313.1	1572	1573	46
V01313.1	1573	1574	48
V01313.1	1574	1575	46
V01313.1	1575	1576	44
V01313.1	1576	1577	43
V01313.1	1577	1578	45
V01313.1	1578	1579	46
V01313.1	1579	1580	49
V01313.1	1580	1581	48
V01313.1	1581	1583	46
V01313.1	1583	1584	50
V01313.1	1584	1585	49
V01313.1	1585	1586	51
V01313.1	1586	1587	50
V01313.1	1587	1588	52
V01313.1	1588	1590	51
V01313.1	1590	1591	53
V01313.1	1591	1593	54
V01313.1	1593	1595	50
V01313.1	1595	1596	48
V01313.1	1596	1597	46
V01313.1	1597	1598	48
V01313.1	1598	1599	44
V01313.1	1599	1600	46
V01313.1	1600	1601	48
V01313.1	1601	1602	47
V01313.1	1602	1603	42
V01313.1	1603	1605	43
V01313.1	1605	1606	45
V01313.1	1606	1607	47
V01313.1	1607	1608	46
V01313.1	1608	1609	47
V01313.1	1609	1610	46
V01313.1	1610	1611	44
V01313.1	1611	1612	42
V01313.1	1612	1613	41
V01313.1	1613	1614	39
V01313.1	1614	1615	37
V01313.1	1615	1616	35
V01313.1	1616	1617	36
V01313.1	1617	1619	34
V01313.1	1619	1620	33
V01313.1	1620	1621	30
V01313.1	1621	1622	29
V01313.1	1622	1623	26
V01313.1	1623	1624	24
V01313.1	1624	1630	23
V01313.1	1630	1632	22
V01313.1	1632	1633	18
V01313.1	1633	1634	17
V01313.1	1634	1635	13
V01313.1	1635	1636	8
V01313.1	1636	1637	7
V01313.1	1637	1638	5
V01313.1	1638	1641	2
V01313.1	1641	1643	1
V01313.1	1652	1654	1
V01313.1	1654	1676	2
V01313.1	1676	1684	3
V01313.1	1684	1687	2
V01313.1	1687	1689	1
V01313.1	1689	1690	2
V01313.1	1690	1691	5
V01313.1	1691	1692	7
V01313.1	1692	1693	8
V01313.1	1693	1694	11
V01313.1	1694	1695	13
V01313.1	1695	1696	17
V01313.1	1696	1698	25
V01313.1	1698	1699	26
V01313.1	1699	1701	33
V01313.1	1701	1704	34
V01313.1	1704	1705	37
V01313.1	1705	1706	36
V01313.1	1706	1708	37
V01313.1	1708	1709	40
V01313.1	1709	1710	41
V01313.1	1710	1712	43
V01313.1	1712	1713	46
V01313.1	1713	1714	48
V01313.1	1714	1715	50
V01313.1	1715	1717	51
V01313.1	1717	1718	55
V01313.1	1718	1719	61
V01313.1	1719	1720	62
V01313.1	1720	1721	60
V01313.1	1721	1722	64
V01313.1	1722	1723	60
V01313.1	1723	1724	59
V01313.1	1724	1725	62
V01313.1	1725	1726	61
V01313.1	1726	1727	62
V01313.1	1727	1728	61
V01313.1	1728	1730	62
V01313.1	1730	1731	58
V01313.1	1731	1732	60
V01313.1	1732	1733	61
V01313.1	1733	1734	63
V01313.1	1734	1736	60
V01313.1	1736	1737	59
V01313.1	1737	1738	60
V01313.1	1738	1739	62
V01313.1	1739	1740	64
V01313.1	1740	1741	63
V01313.1	1741	1742	62
V01313.1	1742	1743	58
V01313.1	1743	1746	56
V01313.1	1746	1748	54
V01313.1	1748	1749	51
V01313.1	1749	1751	46
V01313.1	1751	1752	45
V01313.1	1752	1753	43
V01313.1	1753	1754	41
V01313.1	1754	1755	42
V01313.1	1755	1756	40
V01313.1	1756	1757	42
V01313.1	1757	1758	39
V01313.1	1758	1759	38
V01313.1	1759	1760	39
V01313.1	1760	1761	40
V01313.1	1761	1762	41
V01313.1	1762	1763	43
V01313.1	1763	1764	45
V01313.1	1764	1765	47
V01313.1	1765	1766	50
V01313.1	1766	1767	47
V01313.1	1767	1768	48
V01313.1	1768	1770	51
V01313.1	1770	1771	50
V01313.1	1771	1772	51
V01313.1	1772	1774	50
V01313.1	1774	1775	54
V01313.1	1775	1777	56
V01313.1	1777	1779	59
V01313.1	1779	1780	61
V01313.1	1780	1781	62
V01313.1	1781	1782	64
V01313.1	1782	1784	62
V01313.1	1784	1785	63
V01313.1	1785	1786	62
V01313.1	1786	1787	64
V01313.1	1787	1788	65
V01313.1	1788	1789	62
V01313.1	1789	1790	68
V01313.1	1790	1792	61
V01313.1	1792	1793	66
V01313.1	1793	1794	63
V01313.1	1794	1795	57
V01313.1	1795	1798	53
V01313.1	1798	1799	57
V01313.1	1799	1800	54
V01313.1	1800	1801	55
V01313.1	1801	1802	60
V01313.1	1802	1803	59
V01313.1	1803	1805	58
V01313.1	1805	1806	61
V01313.1	1806	1807	60
V01313.1	1807	1808	59
V01313.1	1808	1809	61
V01313.1	1809	1810	60
V01313.1	1810	1811	59
V01313.1	1811	1812	57
V01313.1	1812	1813	58
V01313.1	1813	1814	60
V01313.1	1814	1815	55
V01313.1	1815	1818	56
V01313.1	1818	1819	57
V01313.1	1819	1821	56
V01313.1	1821	1822	55
V01313.1	1822	1823	53
V01313.1	1823	1824	56
V01313.1	1824	1825	60
V01313.1	1825	1826	59
V01313.1	1826	1827	60
V01313.1	1827	1828	61
V01313.1	1828	1830	58
V01313.1	1830	1831	62
V01313.1	1831	1832	63
V01313.1	1832	1833	56
V01313.1	1833	1835	53
V01313.1	1835	1836	55
V01313.1	1836	1837	57
V01313.1	1837	1838	60
V01313.1	1838	1839	59
V01313.1	1839	1841	61
V01313.1	1841	1842	63
V01313.1	1842	1843	62
V01313.1	1843	1846	61
V01313.1	1846	1848	65
V01313.1	1848	1853	66
V01313.1	1853	1854	64
V01313.1	1854	1855	69
V01313.1	1855	1857	68
V01313.1	1857	1858	73
V01313.1	1858	1859	71
V01313.1	1859	1861	72
V01313.1	1861	1862	73
V01313.1	1862	1864	72
V01313.1	1864	1865	68
V01313.1	1865	1866	72
V01313.1	1866	1867	73
V01313.1	1867	1868	75
V01313.1	1868	1869	74
V01313.1	1869	1870	73
V01313.1	1870	1871	74
V01313.1	1871	1872	77
V01313.1	1872	1873	76
V01313.1	1873	1874	78
V01313.1	1874	1875	79
V01313.1	1875	1876	81
V01313.1	1876	1877	83
V01313.1	1877	1878	82
V01313.1	1878	1882	83
V01313.1	1882	1883	85
V01313.1	1883	1884	84
V01313.1	1884	1886	82
V01313.1	1886	1887	86
V01313.1	1887	1888	83
V01313.1	1888	1889	84
V01313.1	1889	1890	85
V01313.1	1890	1891	81
V01313.1	1891	1892	80
V01313.1	1892	1893	90
V01313.1	1893	1894	85
V01313.1	1894	1895	87
V01313.1	1895	1896	84
V01313.1	1896	1897	90
V01313.1	1897	1898	95
V01313.1	1898	1899	93
V01313.1	1899	1900	91
V01313.1	1900	1901	92
V01313.1	1901	1903	87
V01313.1	1903	1904	86
V01313.1	1904	1905	88
V01313.1	1905	1906	85
V01313.1	1906	1907	84
V01313.1	1907	1908	89
V01313.1	1908	1909	86
V01313.1	1909	1910	85
V01313.1	1910	1911	87
V01313.1	1911	1912	91
V01313.1	1912	1913	92
V01313.1	1913	1914	89
V01313.1	1914	1917	86
V01313.1	1917	1918	84
V01313.1	1918	1919	83
V01313.1	1919	1920	78
V01313.1	1920	1921	74
V01313.1	1921	1922	70
V01313.1	1922	1924	65
V01313.1	1924	1926	58
V01313.1	1926	1927	55
V01313.1	1927	1928	51
V01313.1	1928	1929	49
V01313.1	1929	1930	48
V01313.1	1930	1931	43
V01313.1	1931	1932	41
V01313.1	1932	1933	40
V01313.1	1933	1934	37
V01313.1	1934	1935	36
V01313.1	1935	1936	33
V01313.1	1936	1937	27
V01313.1	1937	1938	24
V01313.1	1938	1940	23
V01313.1	1940	1941	19
V01313.1	1941	1943	18
V01313.1	1943	1944	20
V01313.1	1944	1945	21
V01313.1	1945	1946	22
V01313.1	1946	1948	23
V01313.1	1948	1950	24
V01313.1	1950	1951	26
V01313.1	1951	1953	28
V01313.1	1953	1954	27
V01313.1	1954	1956	28
V01313.1	1956	1958	27
V01313.1	1958	1959	26
V01313.1	1959	1960	27
V01313.1	1960	1961	28
V01313.1	1961	1962	27
V01313.1	1962	1964	28
V01313.1	1964	1965	29
V01313.1	1965	1966	27
V01313.1	1966	1968	28
V01313.1	1968	1969	27
V01313.1	1969	1971	26
V01313.1	1971	1972	25
V01313.1	1972	1973	22
V01313.1	1973	1974	21
V01313.1	1974	1976	17
V01313.1	1976	1977	19
V01313.1	1977	1979	18
V01313.1	1979	1981	19
V01313.1	1981	1982	21
V01313.1	1982	1983	23
V01313.1	1983	1984	21
V01313.1	1984	1985	22
V01313.1	1985	1986	20
V01313.1	1986	1987	19
V01313.1	1987	1988	20
V01313.1	1988	1989	23
V01313.1	1989	1990	24
V01313.1	1990	1991	22
V01313.1	1991	1992	21
V01313.1	1992	1993	23
V01313.1	1993	1994	26
V01313.1	1994	1995	28
V01313.1	1995	1997	32
V01313.1	1997	1998	33
V01313.1	1998	2000	36
V01313.1	2000	2001	37
V01313.1	2001	2002	38
V01313.1	2002	2003	40
V01313.1	2003	2004	42
V01313.1	2004	2005	43
V01313.1	2005	2007	48
V01313.1	2007	2008	49
V01313.1	2008	2009	53
V01313.1	2009	2010	52
V01313.1	2010	2011	54
V01313.1	2011	2012	56
V01313.1	2012	2013	54
V01313.1	2013	2014	56
V01313.1	2014	2015	55
V01313.1	2015	2016	52
V01313.1	2016	2017	50
V01313.1	2017	2020	51
V01313.1	2020	2021	53
V01313.1	2021	2022	51
V01313.1	2022	2023	49
V01313.1	2023	2024	47
V01313.1	2024	2025	46
V01313.1	2025	2026	45
V01313.1	2026	2027	43
V01313.1	2027	2028	40
V01313.1	2028	2031	35
V01313.1	2031	2032	34
V01313.1	2032	2033	33
V01313.1	2033	2034	31
V01313.1	2034	2035	28
V01313.1	2035	2036	26
V01313.1	2036	2037	25
V01313.1	2037	2038	21
V01313.1	2038	2039	19
V01313.1	2039	2040	17
V01313.1	2040	2041	15
V01313.1	2041	2042	13
V01313.1	2042	2043	11
V01313.1	2043	2045	9
V01313.1	2045	2048	8
V01313.1	2048	2051	4
V01313.1	2051	2053	3
V01313.1	2053	2059	2
V01313.1	2059	2060	1
V01313.1	2060	2068	3
V01313.1	2068	2070	4
V01313.1	2070	2076	5
V01313.1	2076	2092	6
V01313.1	2092	2097	4
V01313.1	2097	2104	3
V01313.1	2104	2108	2
V01313.1	2124	2125	1
V01313.1	2125	2135	2
V01313.1	2135	2140	3
V01313.1	2140	2141	4
V01313.1	2141	2144	6
V01313.1	2144	2150	7
V01313.1	2150	2152	8
V01313.1	2152	2153	7
V01313.1	2153	2157	8
V01313.1	2157	2161	9
V01313.1	2161	2165	10
V01313.1	2165	2167	12
V01313.1	2167	2168	13
V01313.1	2168	2169	14
V01313.1	2169	2172	11
V01313.1	2172	2174	12
V01313.1	2174	2177	11
V01313.1	2177	2179	12
V01313.1	2179	2180	11
V01313.1	2180	2181	10
V01313.1	2181	2182	11
V01313.1	2182	2184	12
V01313.1	2184	2187	13
V01313.1	2187	2192	12
V01313.1	2192	2193	13
V01313.1	2193	2195	14
V01313.1	2195	2197	15
V01313.1	2197	2198	14
V01313.1	2198	2199	15
V01313.1	2199	2200	14
V01313.1	2200	2201	13
V01313.1	2201	2207	12
V01313.1	2207	2210	13
V01313.1	2210	2212	12
V01313.1	2212	2213	14
V01313.1	2213	2214	13
V01313.1	2214	2215	14
V01313.1	2215	2217	15
V01313.1	2217	2218	14
V01313.1	2218	2224	13
V01313.1	2224	2226	12
V01313.1	2226	2227	13
V01313.1	2227	2228	12
V01313.1	2228	2229	10
V01313.1	2229	2233	12
V01313.1	2233	2234	15
V01313.1	2234	2236	17
V01313.1	2236	2238	16
V01313.1	2238	2241	14
V01313.1	2241	2242	15
V01313.1	2242	2246	13
V01313.1	2246	2248	12
V01313.1	2248	2250	11
V01313.1	2250	2251	14
V01313.1	2251	2255	15
V01313.1	2255	2256	17
V01313.1	2256	2257	19
V01313.1	2257	2258	18
V01313.1	2258	2260	17
V01313.1	2260	2262	16
V01313.1	2262	2263	15
V01313.1	2263	2265	17
V01313.1	2265	2266	16
V01313.1	2266	2267	17
V01313.1	2267	2268	19
V01313.1	2268	2270	18
V01313.1	2270	2273	17
V01313.1	2273	2274	18
V01313.1	2274	2275	19
V01313.1	2275	2277	18
V01313.1	2277	2278	17
V01313.1	2278	2285	19
V01313.1	2285	2287	17
V01313.1	2287	2288	15
V01313.1	2288	2291	14
V01313.1	2291	2292	13
V01313.1	2292	2293	12
V01313.1	2293	2294	11
V01313.1	2294	2296	12
V01313.1	2296	2297	11
V01313.1	2297	2299	10
V01313.1	2299	2302	11
V01313.1	2302	2303	12
V01313.1	2303	2305	14
V01313.1	2305	2306	13
V01313.1	2306	2308	12
V01313.1	2308	2309	14
V01313.1	2309	2311	13
V01313.1	2311	2312	12
V01313.1	2312	2314	13
V01313.1	2314	2320	14
V01313.1	2320	2321	15
V01313.1	2321	2322	16
V01313.1	2322	2326	17
V01313.1	2326	2328	18
V01313.1	2328	2329	17
V01313.1	2329	2331	19
V01313.1	2331	2332	17
V01313.1	2332	2333	16
V01313.1	2333	2334	17
V01313.1	2334	2338	16
V01313.1	2338	2340	15
V01313.1	2340	2342	16
V01313.1	2342	2343	15
V01313.1	2343	2344	13
V01313.1	2344	2345	12
V01313.1	2345	2348	14
V01313.1	2348	2349	13
V01313.1	2349	2352	16
V01313.1	2352	2354	15
V01313.1	2354	2355	13
V01313.1	2355	2365	15
V01313.1	2365	2368	13
V01313.1	2368	2369	12
V01313.1	2369	2373	11
V01313.1	2373	2374	15
V01313.1	2374	2377	12
V01313.1	2377	2378	15
V01313.1	2378	2380	14
V01313.1	2380	2381	13
V01313.1	2381	2383	12
V01313.1	2383	2384	13
V01313.1	2384	2387	14
V01313.1	2387	2390	13
V01313.1	2390	2392	11
V01313.1	2392	2393	10
V01313.1	2393	2403	9
V01313.1	2403	2404	8
V01313.1	2404	2406	7
V01313.1	2406	2407	5
V01313.1	2407	2408	3
V01313.1	2408	2413	2
V01313.1	2413	2415	1
