# Supplementary material for: svist4get: a simple visualization tool for genomic tracks from sequencing experiments
Source: BMC Bioinformatics. 2019 Mar 6;20:113. doi: 10.1186/s12859-019-2706-8 (PMC6404320; doi:10.1186/s12859-019-2706-8)
Supplement: Supplementary file 1 — Svist4get source code and sample data. Python code and samples of yeast data used for generation of figures. (TGZ 5787 kb) [file 12859_2019_2706_MOESM1_ESM.tgz › ./svist4get/svist4get/svist4get_data/triplet_code.txt]

Ala	A	GCU,GCC,GCA,GCG
Arg	R	CGU,CGC,CGA,CGG,AGA,AGG
Asn	N	AAU,AAC
Asp	D	GAU,GAC
Cys	C	UGU,UGC
Gln	Q	CAA,CAG
Glu	E	GAA,GAG
Gly	G	GGU,GGC,GGA,GGG
His	H	CAU,CAC
Ile	I	AUU,AUC,AUA
Leu	L	UUA,UUG,CUU,CUC,CUA,CUG
Lys	K	AAA,AAG
Met	M	AUG
Phe	F	UUU,UUC
Pro	P	CCU,CCC,CCA,CCG
Ser	S	UCU,UCC,UCA,UCG,AGU,AGC
Thr	T	ACU,ACC,ACA,ACG
Trp	W	UGG
Tyr	Y	UAU,UAC
Val	V	GUU,GUC,GUA,GUG
AUG	!	AUG
UAA	#	UAA
UGA	#	UGA
UAG	#	UAG
