# Supplementary material for: svist4get: a simple visualization tool for genomic tracks from sequencing experiments
Source: BMC Bioinformatics. 2019 Mar 6;20:113. doi: 10.1186/s12859-019-2706-8 (PMC6404320; doi:10.1186/s12859-019-2706-8)
Supplement: Supplementary file 1 — Svist4get source code and sample data. Python code and samples of yeast data used for generation of figures. (TGZ 5787 kb) [file 12859_2019_2706_MOESM1_ESM.tgz › ./svist4get/svist4get/svist4get_data/mRNACov_cut.bedGraph]

I	108800	108801	16
I	108801	108804	17
I	108804	108807	18
I	108807	108808	19
I	108808	108809	20
I	108809	108811	23
I	108811	108812	24
I	108812	108813	26
I	108813	108814	29
I	108814	108815	30
I	108815	108817	29
I	108817	108821	30
I	108821	108822	32
I	108822	108824	30
I	108824	108825	29
I	108825	108826	31
I	108826	108827	29
I	108827	108828	31
I	108828	108829	34
I	108829	108830	39
I	108830	108831	48
I	108831	108832	51
I	108832	108833	60
I	108833	108834	61
I	108834	108835	68
I	108835	108836	73
I	108836	108837	80
I	108837	108838	92
I	108838	108839	98
I	108839	108840	110
I	108840	108841	120
I	108841	108842	129
I	108842	108843	130
I	108843	108844	137
I	108844	108845	143
I	108845	108846	149
I	108846	108847	152
I	108847	108848	160
I	108848	108849	165
I	108849	108850	167
I	108850	108851	177
I	108851	108852	181
I	108852	108853	185
I	108853	108854	195
I	108854	108855	197
I	108855	108856	199
I	108856	108857	203
I	108857	108858	211
I	108858	108859	217
I	108859	108860	219
I	108860	108861	218
I	108861	108862	213
I	108862	108863	215
I	108863	108864	216
I	108864	108865	211
I	108865	108866	203
I	108866	108867	206
I	108867	108868	213
I	108868	108869	206
I	108869	108870	205
I	108870	108871	202
I	108871	108872	205
I	108872	108873	207
I	108873	108874	204
I	108874	108876	196
I	108876	108877	190
I	108877	108878	195
I	108878	108879	190
I	108879	108880	192
I	108880	108882	194
I	108882	108883	200
I	108883	108884	202
I	108884	108885	196
I	108885	108886	186
I	108886	108887	192
I	108887	108888	196
I	108888	108889	187
I	108889	108890	191
I	108890	108891	206
I	108891	108892	213
I	108892	108893	210
I	108893	108894	208
I	108894	108895	217
I	108895	108896	218
I	108896	108897	223
I	108897	108898	224
I	108898	108899	229
I	108899	108900	225
I	108900	108901	226
I	108901	108902	231
I	108902	108903	223
I	108903	108904	226
I	108904	108905	230
I	108905	108906	221
I	108906	108907	223
I	108907	108908	224
I	108908	108909	218
I	108909	108911	221
I	108911	108913	208
I	108913	108914	202
I	108914	108915	197
I	108915	108916	202
I	108916	108917	205
I	108917	108918	195
I	108918	108919	197
I	108919	108920	193
I	108920	108921	188
I	108921	108922	187
I	108922	108923	178
I	108923	108924	173
I	108924	108925	178
I	108925	108926	180
I	108926	108927	183
I	108927	108929	182
I	108929	108930	180
I	108930	108931	177
I	108931	108932	185
I	108932	108933	189
I	108933	108934	190
I	108934	108935	192
I	108935	108936	186
I	108936	108939	188
I	108939	108940	184
I	108940	108941	183
I	108941	108942	192
I	108942	108943	199
I	108943	108945	202
I	108945	108946	200
I	108946	108947	201
I	108947	108948	205
I	108948	108949	203
I	108949	108950	205
I	108950	108951	203
I	108951	108952	192
I	108952	108953	191
I	108953	108954	188
I	108954	108955	187
I	108955	108956	180
I	108956	108957	177
I	108957	108959	170
I	108959	108960	166
I	108960	108961	169
I	108961	108962	160
I	108962	108963	152
I	108963	108964	138
I	108964	108965	136
I	108965	108966	128
I	108966	108967	121
I	108967	108968	115
I	108968	108970	108
I	108970	108971	111
I	108971	108972	107
I	108972	108974	103
I	108974	108976	104
I	108976	108977	114
I	108977	108978	103
I	108978	108979	102
I	108979	108980	104
I	108980	108981	103
I	108981	108982	108
I	108982	108983	116
I	108983	108984	119
I	108984	108985	116
I	108985	108986	115
I	108986	108987	112
I	108987	108988	116
I	108988	108989	122
I	108989	108990	114
I	108990	108991	124
I	108991	108993	125
I	108993	108994	137
I	108994	108995	138
I	108995	108996	139
I	108996	108997	155
I	108997	108998	159
I	108998	108999	160
I	108999	109000	158
I	109000	109001	164
I	109001	109002	168
I	109002	109003	170
I	109003	109004	165
I	109004	109005	167
I	109005	109006	169
I	109006	109007	167
I	109007	109008	165
I	109008	109009	168
I	109009	109010	164
I	109010	109011	154
I	109011	109012	155
I	109012	109013	157
I	109013	109015	159
I	109015	109016	166
I	109016	109017	164
I	109017	109018	168
I	109018	109019	173
I	109019	109020	168
I	109020	109021	166
I	109021	109022	173
I	109022	109023	165
I	109023	109024	170
I	109024	109025	168
I	109025	109026	173
I	109026	109027	170
I	109027	109028	177
I	109028	109029	174
I	109029	109030	164
I	109030	109031	162
I	109031	109032	159
I	109032	109034	160
I	109034	109035	163
I	109035	109036	165
I	109036	109037	170
I	109037	109038	168
I	109038	109040	169
I	109040	109041	175
I	109041	109042	178
I	109042	109043	188
I	109043	109044	193
I	109044	109045	203
I	109045	109046	206
I	109046	109047	202
I	109047	109048	200
I	109048	109049	201
I	109049	109050	198
I	109050	109051	207
I	109051	109052	215
I	109052	109053	217
I	109053	109054	211
I	109054	109055	214
I	109055	109056	215
I	109056	109057	219
I	109057	109058	221
I	109058	109059	216
I	109059	109060	224
I	109060	109061	222
I	109061	109062	223
I	109062	109063	232
I	109063	109064	236
I	109064	109065	237
I	109065	109066	238
I	109066	109067	237
I	109067	109068	228
I	109068	109069	230
I	109069	109070	233
I	109070	109071	230
I	109071	109072	228
I	109072	109073	221
I	109073	109075	226
I	109075	109076	223
I	109076	109077	216
I	109077	109078	211
I	109078	109079	212
I	109079	109080	208
I	109080	109081	201
I	109081	109082	207
I	109082	109083	198
I	109083	109084	197
I	109084	109085	186
I	109085	109086	187
I	109086	109087	179
I	109087	109088	172
I	109088	109089	166
I	109089	109090	169
I	109090	109091	170
I	109091	109092	160
I	109092	109093	163
I	109093	109094	159
I	109094	109095	154
I	109095	109096	155
I	109096	109097	152
I	109097	109098	149
I	109098	109100	146
I	109100	109101	145
I	109101	109102	148
I	109102	109103	147
I	109103	109104	146
I	109104	109105	147
I	109105	109106	149
I	109106	109107	142
I	109107	109108	143
I	109108	109109	140
I	109109	109113	135
I	109113	109114	142
I	109114	109115	143
I	109115	109116	150
I	109116	109117	160
I	109117	109118	154
I	109118	109119	156
I	109119	109120	161
I	109120	109121	160
I	109121	109122	168
I	109122	109123	179
I	109123	109124	183
I	109124	109125	187
I	109125	109126	195
I	109126	109127	188
I	109127	109128	187
I	109128	109129	196
I	109129	109130	197
I	109130	109131	196
I	109131	109132	191
I	109132	109133	194
I	109133	109134	195
I	109134	109135	199
I	109135	109136	202
I	109136	109137	209
I	109137	109138	206
I	109138	109139	215
I	109139	109140	208
I	109140	109141	214
I	109141	109142	225
I	109142	109143	224
I	109143	109144	239
I	109144	109145	244
I	109145	109146	242
I	109146	109147	247
I	109147	109148	256
I	109148	109149	254
I	109149	109150	250
I	109150	109151	253
I	109151	109152	251
I	109152	109153	246
I	109153	109154	247
I	109154	109155	239
I	109155	109156	238
I	109156	109157	228
I	109157	109158	224
I	109158	109160	216
I	109160	109161	218
I	109161	109162	212
I	109162	109163	209
I	109163	109164	210
I	109164	109165	213
I	109165	109167	205
I	109167	109168	196
I	109168	109169	185
I	109169	109170	179
I	109170	109171	181
I	109171	109172	182
I	109172	109173	178
I	109173	109174	177
I	109174	109175	181
I	109175	109176	180
I	109176	109177	185
I	109177	109178	189
I	109178	109179	212
I	109179	109180	210
I	109180	109181	211
I	109181	109182	219
I	109182	109183	220
I	109183	109184	229
I	109184	109186	236
I	109186	109187	237
I	109187	109189	240
I	109189	109190	237
I	109190	109191	241
I	109191	109192	233
I	109192	109193	237
I	109193	109194	242
I	109194	109195	239
I	109195	109196	242
I	109196	109197	239
I	109197	109198	244
I	109198	109199	242
I	109199	109201	239
I	109201	109202	241
I	109202	109203	245
I	109203	109204	249
I	109204	109205	246
I	109205	109206	242
I	109206	109207	241
I	109207	109209	234
I	109209	109210	230
I	109210	109211	208
I	109211	109212	210
I	109212	109213	189
I	109213	109214	181
I	109214	109216	175
I	109216	109217	168
I	109217	109218	169
I	109218	109219	172
I	109219	109220	171
I	109220	109221	163
I	109221	109222	167
I	109222	109223	170
I	109223	109225	165
I	109225	109226	164
I	109226	109227	150
I	109227	109228	149
I	109228	109229	146
I	109229	109230	151
I	109230	109231	149
I	109231	109232	156
I	109232	109233	158
I	109233	109234	156
I	109234	109235	155
I	109235	109236	156
I	109236	109238	159
I	109238	109239	156
I	109239	109240	158
I	109240	109241	150
I	109241	109242	147
I	109242	109243	159
I	109243	109244	162
I	109244	109245	157
I	109245	109246	171
I	109246	109247	172
I	109247	109248	176
I	109248	109249	171
I	109249	109250	174
I	109250	109251	168
I	109251	109252	171
I	109252	109253	170
I	109253	109254	175
I	109254	109255	178
I	109255	109256	174
I	109256	109257	178
I	109257	109258	188
I	109258	109259	187
I	109259	109260	179
I	109260	109261	184
I	109261	109263	186
I	109263	109264	189
I	109264	109265	182
I	109265	109266	181
I	109266	109268	192
I	109268	109269	187
I	109269	109270	194
I	109270	109271	195
I	109271	109272	200
I	109272	109273	203
I	109273	109274	196
I	109274	109275	199
I	109275	109276	205
I	109276	109277	211
I	109277	109278	215
I	109278	109279	214
I	109279	109280	223
I	109280	109281	228
I	109281	109282	226
I	109282	109283	240
I	109283	109284	236
I	109284	109285	245
I	109285	109286	251
I	109286	109287	250
I	109287	109288	243
I	109288	109289	241
I	109289	109290	242
I	109290	109291	235
I	109291	109292	242
I	109292	109293	241
I	109293	109294	250
I	109294	109295	253
I	109295	109296	247
I	109296	109297	246
I	109297	109298	239
I	109298	109299	248
I	109299	109300	240
I	109300	109301	237
I	109301	109302	236
I	109302	109303	238
I	109303	109304	246
I	109304	109305	236
I	109305	109306	237
I	109306	109307	236
I	109307	109308	231
I	109308	109309	236
I	109309	109310	234
I	109310	109311	230
I	109311	109312	219
I	109312	109313	217
I	109313	109314	205
I	109314	109316	201
I	109316	109317	200
I	109317	109318	195
I	109318	109319	184
I	109319	109320	178
I	109320	109321	174
I	109321	109322	172
I	109322	109323	176
I	109323	109324	170
I	109324	109325	171
I	109325	109326	176
I	109326	109327	186
I	109327	109328	180
I	109328	109329	179
I	109329	109330	178
I	109330	109331	186
I	109331	109332	183
I	109332	109333	186
I	109333	109334	185
I	109334	109335	175
I	109335	109336	184
I	109336	109337	183
I	109337	109338	182
I	109338	109339	185
I	109339	109340	188
I	109340	109342	184
I	109342	109343	191
I	109343	109344	184
I	109344	109345	182
I	109345	109346	189
I	109346	109347	198
I	109347	109348	191
I	109348	109350	197
I	109350	109351	203
I	109351	109352	205
I	109352	109353	208
I	109353	109354	205
I	109354	109355	213
I	109355	109356	210
I	109356	109358	209
I	109358	109359	213
I	109359	109360	207
I	109360	109361	206
I	109361	109362	200
I	109362	109363	195
I	109363	109364	197
I	109364	109365	200
I	109365	109366	202
I	109366	109367	199
I	109367	109368	194
I	109368	109369	202
I	109369	109370	195
I	109370	109371	196
I	109371	109374	195
I	109374	109375	202
I	109375	109376	207
I	109376	109377	208
I	109377	109378	212
I	109378	109380	215
I	109380	109381	212
I	109381	109382	220
I	109382	109383	225
I	109383	109384	216
I	109384	109385	220
I	109385	109386	221
I	109386	109387	220
I	109387	109388	222
I	109388	109389	221
I	109389	109390	225
I	109390	109391	232
I	109391	109392	231
I	109392	109393	224
I	109393	109394	226
I	109394	109395	225
I	109395	109396	216
I	109396	109397	220
I	109397	109399	226
I	109399	109400	228
I	109400	109401	231
I	109401	109402	235
I	109402	109403	232
I	109403	109404	224
I	109404	109405	226
I	109405	109406	227
I	109406	109407	214
I	109407	109408	207
I	109408	109410	208
I	109410	109411	201
I	109411	109412	189
I	109412	109413	185
I	109413	109414	191
I	109414	109415	186
I	109415	109416	182
I	109416	109417	178
I	109417	109418	176
I	109418	109419	173
I	109419	109420	172
I	109420	109421	163
I	109421	109422	167
I	109422	109423	174
I	109423	109424	172
I	109424	109425	169
I	109425	109426	159
I	109426	109427	157
I	109427	109428	147
I	109428	109429	154
I	109429	109430	141
I	109430	109431	143
I	109431	109432	148
I	109432	109433	154
I	109433	109434	150
I	109434	109435	155
I	109435	109436	166
I	109436	109437	168
I	109437	109438	174
I	109438	109439	175
I	109439	109441	176
I	109441	109442	175
I	109442	109443	168
I	109443	109445	174
I	109445	109446	177
I	109446	109447	180
I	109447	109448	176
I	109448	109449	177
I	109449	109450	178
I	109450	109451	181
I	109451	109452	182
I	109452	109453	188
I	109453	109454	190
I	109454	109455	192
I	109455	109456	198
I	109456	109457	194
I	109457	109458	189
I	109458	109459	194
I	109459	109460	189
I	109460	109461	188
I	109461	109462	189
I	109462	109463	177
I	109463	109464	171
I	109464	109465	177
I	109465	109466	175
I	109466	109467	156
I	109467	109468	159
I	109468	109469	157
I	109469	109470	149
I	109470	109471	151
I	109471	109472	156
I	109472	109473	152
I	109473	109474	159
I	109474	109475	157
I	109475	109476	138
I	109476	109477	139
I	109477	109478	137
I	109478	109479	135
I	109479	109480	136
I	109480	109481	139
I	109481	109482	141
I	109482	109483	146
I	109483	109484	147
I	109484	109485	134
I	109485	109486	137
I	109486	109487	135
I	109487	109489	128
I	109489	109490	130
I	109490	109491	135
I	109491	109492	132
I	109492	109493	134
I	109493	109494	147
I	109494	109495	150
I	109495	109496	152
I	109496	109497	156
I	109497	109498	157
I	109498	109499	156
I	109499	109500	149
I	109500	109501	155
I	109501	109502	153
I	109502	109503	145
I	109503	109504	152
I	109504	109505	151
I	109505	109506	154
I	109506	109507	160
I	109507	109508	159
I	109508	109509	152
I	109509	109510	153
I	109510	109511	147
I	109511	109512	141
I	109512	109513	145
I	109513	109514	151
I	109514	109515	150
I	109515	109517	149
I	109517	109518	147
I	109518	109519	154
I	109519	109520	153
I	109520	109521	149
I	109521	109522	147
I	109522	109523	142
I	109523	109525	136
I	109525	109526	133
I	109526	109527	140
I	109527	109528	147
I	109528	109529	142
I	109529	109530	141
I	109530	109531	139
I	109531	109532	138
I	109532	109534	131
I	109534	109535	136
I	109535	109536	145
I	109536	109537	146
I	109537	109538	144
I	109538	109539	148
I	109539	109540	149
I	109540	109541	146
I	109541	109542	148
I	109542	109543	155
I	109543	109544	158
I	109544	109545	154
I	109545	109546	165
I	109546	109547	167
I	109547	109548	165
I	109548	109549	168
I	109549	109550	171
I	109550	109551	164
I	109551	109553	170
I	109553	109555	168
I	109555	109556	171
I	109556	109557	182
I	109557	109558	181
I	109558	109559	184
I	109559	109560	187
I	109560	109561	199
I	109561	109562	200
I	109562	109563	204
I	109563	109564	208
I	109564	109565	196
I	109565	109566	198
I	109566	109567	195
I	109567	109568	198
I	109568	109569	191
I	109569	109570	192
I	109570	109571	199
I	109571	109573	203
I	109573	109574	207
I	109574	109575	202
I	109575	109576	199
I	109576	109577	197
I	109577	109578	193
I	109578	109579	192
I	109579	109580	188
I	109580	109581	185
I	109581	109582	182
I	109582	109583	180
I	109583	109584	179
I	109584	109585	171
I	109585	109586	167
I	109586	109587	164
I	109587	109588	163
I	109588	109589	154
I	109589	109590	156
I	109590	109591	159
I	109591	109592	143
I	109592	109593	142
I	109593	109594	147
I	109594	109595	145
I	109595	109596	135
I	109596	109597	141
I	109597	109598	150
I	109598	109599	147
I	109599	109600	148
I	109600	109601	144
I	109601	109602	138
I	109602	109603	143
I	109603	109604	144
I	109604	109605	148
I	109605	109606	147
I	109606	109607	146
I	109607	109608	143
I	109608	109609	146
I	109609	109610	145
I	109610	109611	148
I	109611	109612	152
I	109612	109613	151
I	109613	109614	147
I	109614	109615	149
I	109615	109616	153
I	109616	109617	148
I	109617	109618	156
I	109618	109619	158
I	109619	109620	162
I	109620	109621	163
I	109621	109622	169
I	109622	109623	175
I	109623	109624	178
I	109624	109625	176
I	109625	109626	180
I	109626	109627	178
I	109627	109628	172
I	109628	109629	174
I	109629	109630	169
I	109630	109631	163
I	109631	109632	153
I	109632	109633	155
I	109633	109634	151
I	109634	109635	145
I	109635	109636	146
I	109636	109637	149
I	109637	109638	144
I	109638	109640	131
I	109640	109642	125
I	109642	109643	123
I	109643	109644	115
I	109644	109645	118
I	109645	109646	123
I	109646	109647	120
I	109647	109648	117
I	109648	109649	121
I	109649	109650	116
I	109650	109651	113
I	109651	109652	121
I	109652	109653	116
I	109653	109654	124
I	109654	109655	114
I	109655	109656	119
I	109656	109657	117
I	109657	109658	123
I	109658	109659	119
I	109659	109660	123
I	109660	109661	125
I	109661	109662	126
I	109662	109663	132
I	109663	109664	143
I	109664	109665	145
I	109665	109666	150
I	109666	109667	155
I	109667	109668	149
I	109668	109673	151
I	109673	109675	153
I	109675	109676	159
I	109676	109677	158
I	109677	109678	162
I	109678	109679	164
I	109679	109680	160
I	109680	109681	161
I	109681	109682	165
I	109682	109683	167
I	109683	109684	168
I	109684	109685	162
I	109685	109686	164
I	109686	109687	167
I	109687	109688	166
I	109688	109690	160
I	109690	109691	165
I	109691	109692	161
I	109692	109693	158
I	109693	109694	152
I	109694	109695	149
I	109695	109696	153
I	109696	109697	147
I	109697	109698	150
I	109698	109699	148
I	109699	109700	137
I	109700	109701	134
I	109701	109702	142
I	109702	109703	149
I	109703	109704	152
I	109704	109705	160
I	109705	109707	165
I	109707	109708	169
I	109708	109709	171
I	109709	109710	179
I	109710	109711	177
I	109711	109712	185
I	109712	109713	188
I	109713	109714	186
I	109714	109715	198
I	109715	109716	205
I	109716	109717	211
I	109717	109718	216
I	109718	109719	213
I	109719	109720	217
I	109720	109721	218
I	109721	109722	220
I	109722	109723	218
I	109723	109724	222
I	109724	109726	218
I	109726	109727	216
I	109727	109728	211
I	109728	109729	217
I	109729	109730	218
I	109730	109731	213
I	109731	109732	212
I	109732	109733	209
I	109733	109734	204
I	109734	109735	206
I	109735	109736	200
I	109736	109737	203
I	109737	109738	200
I	109738	109739	197
I	109739	109740	202
I	109740	109741	196
I	109741	109742	194
I	109742	109743	196
I	109743	109745	202
I	109745	109747	183
I	109747	109748	182
I	109748	109749	175
I	109749	109751	165
I	109751	109752	162
I	109752	109753	163
I	109753	109754	145
I	109754	109755	140
I	109755	109756	139
I	109756	109757	141
I	109757	109758	140
I	109758	109759	141
I	109759	109760	143
I	109760	109761	145
I	109761	109762	144
I	109762	109763	150
I	109763	109764	156
I	109764	109765	155
I	109765	109766	154
I	109766	109769	155
I	109769	109770	152
I	109770	109771	149
I	109771	109772	147
I	109772	109773	141
I	109773	109774	133
I	109774	109775	131
I	109775	109776	123
I	109776	109777	122
I	109777	109778	126
I	109778	109779	123
I	109779	109780	125
I	109780	109781	122
I	109781	109782	114
I	109782	109783	116
I	109783	109784	119
I	109784	109786	117
I	109786	109787	124
I	109787	109788	122
I	109788	109789	116
I	109789	109790	119
I	109790	109791	122
I	109791	109793	129
I	109793	109794	124
I	109794	109795	128
I	109795	109796	136
I	109796	109797	146
I	109797	109798	150
I	109798	109799	145
I	109799	109800	142
I	109800	109801	145
I	109801	109802	147
I	109802	109803	145
I	109803	109804	142
I	109804	109805	145
I	109805	109806	146
I	109806	109807	147
I	109807	109808	152
I	109808	109809	144
I	109809	109810	151
I	109810	109811	154
I	109811	109812	153
I	109812	109813	156
I	109813	109814	162
I	109814	109815	171
I	109815	109816	173
I	109816	109817	174
I	109817	109818	184
I	109818	109819	187
I	109819	109820	185
I	109820	109821	177
I	109821	109822	187
I	109822	109823	184
I	109823	109824	181
I	109824	109825	185
I	109825	109826	187
I	109826	109828	181
I	109828	109829	176
I	109829	109830	175
I	109830	109831	167
I	109831	109833	169
I	109833	109834	176
I	109834	109835	175
I	109835	109836	173
I	109836	109837	168
I	109837	109838	170
I	109838	109839	169
I	109839	109841	164
I	109841	109842	160
I	109842	109843	159
I	109843	109844	161
I	109844	109845	162
I	109845	109846	159
I	109846	109847	158
I	109847	109848	149
I	109848	109849	151
I	109849	109850	148
I	109850	109851	145
I	109851	109852	141
I	109852	109853	143
I	109853	109854	146
I	109854	109855	135
I	109855	109856	143
I	109856	109857	137
I	109857	109858	140
I	109858	109859	142
I	109859	109860	148
I	109860	109861	154
I	109861	109862	162
I	109862	109863	163
I	109863	109864	169
I	109864	109866	176
I	109866	109867	165
I	109867	109868	164
I	109868	109870	160
I	109870	109871	165
I	109871	109872	170
I	109872	109873	164
I	109873	109874	169
I	109874	109875	170
I	109875	109876	166
I	109876	109877	170
I	109877	109878	169
I	109878	109879	173
I	109879	109880	166
I	109880	109881	167
I	109881	109882	172
I	109882	109883	169
I	109883	109884	164
I	109884	109885	172
I	109885	109886	170
I	109886	109887	174
I	109887	109888	176
I	109888	109889	179
I	109889	109890	182
I	109890	109891	187
I	109891	109892	188
I	109892	109893	186
I	109893	109894	175
I	109894	109895	173
I	109895	109896	172
I	109896	109897	173
I	109897	109898	175
I	109898	109899	176
I	109899	109900	163
I	109900	109902	165
I	109902	109904	168
I	109904	109905	169
I	109905	109906	171
I	109906	109907	169
I	109907	109908	178
I	109908	109909	183
I	109909	109910	190
I	109910	109911	198
I	109911	109912	197
I	109912	109914	199
I	109914	109915	197
I	109915	109916	193
I	109916	109917	197
I	109917	109918	196
I	109918	109919	188
I	109919	109920	192
I	109920	109921	195
I	109921	109922	197
I	109922	109923	198
I	109923	109924	196
I	109924	109925	201
I	109925	109926	194
I	109926	109928	202
I	109928	109929	193
I	109929	109930	197
I	109930	109931	201
I	109931	109932	199
I	109932	109933	198
I	109933	109934	199
I	109934	109935	203
I	109935	109936	205
I	109936	109937	214
I	109937	109938	209
I	109938	109940	200
I	109940	109941	197
I	109941	109942	195
I	109942	109943	189
I	109943	109944	192
I	109944	109945	195
I	109945	109947	194
I	109947	109948	183
I	109948	109949	185
I	109949	109950	181
I	109950	109951	174
I	109951	109952	176
I	109952	109953	171
I	109953	109954	165
I	109954	109955	163
I	109955	109956	156
I	109956	109957	160
I	109957	109958	156
I	109958	109959	153
I	109959	109960	152
I	109960	109961	148
I	109961	109962	143
I	109962	109963	139
I	109963	109964	141
I	109964	109965	133
I	109965	109966	128
I	109966	109967	122
I	109967	109968	120
I	109968	109969	109
I	109969	109970	110
I	109970	109971	104
I	109971	109972	99
I	109972	109973	97
I	109973	109974	95
I	109974	109975	91
I	109975	109976	95
I	109976	109977	92
I	109977	109978	98
I	109978	109979	101
I	109979	109980	110
I	109980	109981	107
I	109981	109982	104
I	109982	109983	105
I	109983	109984	111
I	109984	109985	109
I	109985	109986	107
I	109986	109987	109
I	109987	109988	117
I	109988	109989	115
I	109989	109990	120
I	109990	109991	123
I	109991	109992	120
I	109992	109993	126
I	109993	109994	132
I	109994	109995	135
I	109995	109996	139
I	109996	109997	143
I	109997	109999	148
I	109999	110000	155
I	110000	110001	161
I	110001	110002	160
I	110002	110003	167
I	110003	110004	174
I	110004	110005	176
I	110005	110006	179
I	110006	110007	180
I	110007	110008	183
I	110008	110009	184
I	110009	110010	183
I	110010	110011	185
I	110011	110012	196
I	110012	110015	195
I	110015	110016	196
I	110016	110017	193
I	110017	110018	182
I	110018	110019	184
I	110019	110020	181
I	110020	110021	178
I	110021	110022	179
I	110022	110023	186
I	110023	110024	190
I	110024	110025	191
I	110025	110026	187
I	110026	110027	182
I	110027	110028	178
I	110028	110029	180
I	110029	110030	185
I	110030	110031	183
I	110031	110032	182
I	110032	110033	183
I	110033	110034	180
I	110034	110035	186
I	110035	110036	184
I	110036	110037	181
I	110037	110038	184
I	110038	110039	194
I	110039	110040	199
I	110040	110041	198
I	110041	110042	203
I	110042	110043	199
I	110043	110044	206
I	110044	110045	216
I	110045	110046	220
I	110046	110047	216
I	110047	110048	223
I	110048	110049	225
I	110049	110050	219
I	110050	110051	230
I	110051	110052	236
I	110052	110053	235
I	110053	110054	238
I	110054	110055	243
I	110055	110056	238
I	110056	110057	239
I	110057	110058	240
I	110058	110059	225
I	110059	110060	222
I	110060	110061	226
I	110061	110062	227
I	110062	110063	233
I	110063	110064	239
I	110064	110065	236
I	110065	110066	244
I	110066	110067	238
I	110067	110068	225
I	110068	110069	233
I	110069	110070	229
I	110070	110071	216
I	110071	110072	217
I	110072	110073	213
I	110073	110074	198
I	110074	110075	200
I	110075	110076	201
I	110076	110077	199
I	110077	110078	203
I	110078	110079	193
I	110079	110080	182
I	110080	110081	177
I	110081	110082	167
I	110082	110083	169
I	110083	110084	166
I	110084	110085	171
I	110085	110086	166
I	110086	110087	174
I	110087	110088	170
I	110088	110089	172
I	110089	110090	178
I	110090	110091	173
I	110091	110092	171
I	110092	110093	176
I	110093	110094	183
I	110094	110095	185
I	110095	110096	196
I	110096	110097	198
I	110097	110098	194
I	110098	110102	196
I	110102	110103	201
I	110103	110104	194
I	110104	110105	198
I	110105	110106	191
I	110106	110107	194
I	110107	110109	196
I	110109	110110	198
I	110110	110112	199
I	110112	110113	191
I	110113	110114	194
I	110114	110115	201
I	110115	110116	198
I	110116	110117	203
I	110117	110118	208
I	110118	110119	223
I	110119	110121	218
I	110121	110123	221
I	110123	110124	218
I	110124	110125	215
I	110125	110126	214
I	110126	110127	211
I	110127	110128	212
I	110128	110129	207
I	110129	110130	199
I	110130	110131	193
I	110131	110132	186
I	110132	110133	192
I	110133	110134	185
I	110134	110135	184
I	110135	110136	182
I	110136	110137	180
I	110137	110138	178
I	110138	110139	176
I	110139	110141	174
I	110141	110142	167
I	110142	110143	160
I	110143	110144	157
I	110144	110145	161
I	110145	110147	156
I	110147	110148	146
I	110148	110149	150
I	110149	110150	145
I	110150	110151	135
I	110151	110152	127
I	110152	110153	121
I	110153	110154	120
I	110154	110155	114
I	110155	110156	116
I	110156	110157	112
I	110157	110158	109
I	110158	110159	110
I	110159	110160	106
I	110160	110161	110
I	110161	110162	111
I	110162	110164	114
I	110164	110165	104
I	110165	110166	108
I	110166	110167	104
I	110167	110168	113
I	110168	110170	114
I	110170	110171	111
I	110171	110172	113
I	110172	110173	124
I	110173	110174	123
I	110174	110175	128
I	110175	110176	127
I	110176	110177	128
I	110177	110178	129
I	110178	110179	135
I	110179	110180	130
I	110180	110181	137
I	110181	110184	131
I	110184	110185	132
I	110185	110186	133
I	110186	110187	132
I	110187	110188	129
I	110188	110189	126
I	110189	110190	128
I	110190	110191	130
I	110191	110192	127
I	110192	110193	126
I	110193	110194	118
I	110194	110195	122
I	110195	110196	123
I	110196	110197	117
I	110197	110199	116
I	110199	110201	117
I	110201	110202	120
I	110202	110203	115
I	110203	110204	119
I	110204	110205	120
I	110205	110206	118
I	110206	110209	119
I	110209	110210	115
I	110210	110211	109
I	110211	110212	112
I	110212	110213	110
I	110213	110214	112
I	110214	110215	111
I	110215	110216	113
I	110216	110217	116
I	110217	110218	111
I	110218	110219	113
I	110219	110220	120
I	110220	110221	126
I	110221	110222	127
I	110222	110223	129
I	110223	110224	126
I	110224	110225	134
I	110225	110226	135
I	110226	110227	134
I	110227	110228	146
I	110228	110229	152
I	110229	110230	151
I	110230	110231	157
I	110231	110232	162
I	110232	110234	164
I	110234	110235	166
I	110235	110236	175
I	110236	110237	170
I	110237	110238	174
I	110238	110239	170
I	110239	110240	178
I	110240	110241	183
I	110241	110242	180
I	110242	110243	183
I	110243	110244	187
I	110244	110247	190
I	110247	110249	198
I	110249	110250	195
I	110250	110251	190
I	110251	110252	197
I	110252	110253	193
I	110253	110254	188
I	110254	110255	185
I	110255	110256	182
I	110256	110260	185
I	110260	110261	182
I	110261	110262	187
I	110262	110263	180
I	110263	110264	183
I	110264	110265	178
I	110265	110266	181
I	110266	110267	179
I	110267	110268	177
I	110268	110269	162
I	110269	110272	151
I	110272	110273	140
I	110273	110274	138
I	110274	110275	134
I	110275	110276	132
I	110276	110277	131
I	110277	110278	130
I	110278	110281	125
I	110281	110282	121
I	110282	110283	118
I	110283	110284	124
I	110284	110285	125
I	110285	110286	128
I	110286	110287	136
I	110287	110288	133
I	110288	110289	137
I	110289	110290	144
I	110290	110291	140
I	110291	110292	146
I	110292	110294	157
I	110294	110295	156
I	110295	110296	160
I	110296	110297	156
I	110297	110298	162
I	110298	110299	160
I	110299	110301	164
I	110301	110304	169
I	110304	110305	176
I	110305	110307	177
I	110307	110308	182
I	110308	110309	184
I	110309	110310	179
I	110310	110312	183
I	110312	110314	174
I	110314	110315	163
I	110315	110317	160
I	110317	110318	149
I	110318	110320	150
I	110320	110321	149
I	110321	110322	142
I	110322	110323	143
I	110323	110325	133
I	110325	110326	134
I	110326	110327	126
I	110327	110328	127
I	110328	110329	137
I	110329	110330	135
I	110330	110331	133
I	110331	110332	138
I	110332	110333	140
I	110333	110334	134
I	110334	110335	130
I	110335	110336	132
I	110336	110337	133
I	110337	110338	132
I	110338	110339	136
I	110339	110340	140
I	110340	110341	144
I	110341	110344	145
I	110344	110345	148
I	110345	110346	152
I	110346	110348	151
I	110348	110349	153
I	110349	110350	152
I	110350	110351	144
I	110351	110352	141
I	110352	110353	139
I	110353	110354	140
I	110354	110355	138
I	110355	110356	135
I	110356	110357	137
I	110357	110358	139
I	110358	110359	134
I	110359	110361	135
I	110361	110362	131
I	110362	110363	127
I	110363	110364	123
I	110364	110365	124
I	110365	110366	131
I	110366	110367	128
I	110367	110368	131
I	110368	110369	134
I	110369	110370	136
I	110370	110371	145
I	110371	110372	135
I	110372	110373	138
I	110373	110374	134
I	110374	110375	135
I	110375	110376	136
I	110376	110377	145
I	110377	110378	141
I	110378	110379	150
I	110379	110380	147
I	110380	110381	149
I	110381	110382	155
I	110382	110383	156
I	110383	110384	164
I	110384	110385	167
I	110385	110386	171
I	110386	110388	178
I	110388	110389	177
I	110389	110390	184
I	110390	110391	183
I	110391	110392	188
I	110392	110393	189
I	110393	110394	190
I	110394	110397	188
I	110397	110398	187
I	110398	110399	185
I	110399	110400	180
I	110400	110402	178
I	110402	110403	176
I	110403	110404	169
I	110404	110405	172
I	110405	110406	166
I	110406	110407	155
I	110407	110408	158
I	110408	110409	153
I	110409	110411	148
I	110411	110412	154
I	110412	110413	143
I	110413	110414	146
I	110414	110415	149
I	110415	110416	150
I	110416	110417	169
I	110417	110418	158
I	110418	110419	169
I	110419	110420	166
I	110420	110421	163
I	110421	110422	167
I	110422	110424	170
I	110424	110425	167
I	110425	110426	163
I	110426	110428	169
I	110428	110429	172
I	110429	110430	174
I	110430	110431	167
I	110431	110432	168
I	110432	110433	161
I	110433	110434	162
I	110434	110435	166
I	110435	110436	158
I	110436	110438	155
I	110438	110439	153
I	110439	110440	147
I	110440	110441	148
I	110441	110442	139
I	110442	110443	136
I	110443	110444	134
I	110444	110445	131
I	110445	110446	130
I	110446	110447	129
I	110447	110448	111
I	110448	110449	107
I	110449	110450	104
I	110450	110451	102
I	110451	110452	97
I	110452	110453	88
I	110453	110454	78
I	110454	110455	63
I	110455	110456	64
I	110456	110457	57
I	110457	110458	56
I	110458	110460	49
I	110460	110461	50
I	110461	110462	40
I	110462	110463	33
I	110463	110464	21
I	110464	110465	19
I	110465	110469	18
I	110469	110471	17
I	110471	110472	10
I	110472	110473	9
I	110473	110475	7
I	110475	110479	5
I	110479	110480	4
I	110480	110488	5
I	110488	110495	4
I	110495	110513	2
I	110513	110518	1
I	110518	110519	2
I	110519	110524	3
I	110524	110527	4
I	110527	110535	5
I	110535	110542	6
I	110542	110549	5
I	110549	110552	8
I	110552	110554	7
I	110554	110557	8
I	110557	110562	7
I	110562	110563	5
I	110563	110566	4
I	110566	110568	5
I	110568	110571	6
I	110571	110575	8
I	110575	110579	9
I	110579	110582	11
I	110582	110584	12
I	110584	110588	14
I	110588	110589	12
I	110589	110591	14
I	110591	110593	13
I	110593	110595	14
I	110595	110596	15
I	110596	110598	16
I	110598	110599	15
I	110599	110601	16
I	110601	110602	18
I	110602	110606	20
I	110606	110607	21
I	110607	110610	20
I	110610	110611	22
I	110611	110612	23
I	110612	110615	28
I	110615	110617	25
I	110617	110618	27
I	110618	110619	28
I	110619	110620	29
I	110620	110621	30
I	110621	110622	32
I	110622	110623	35
I	110623	110624	36
I	110624	110628	37
I	110628	110629	38
I	110629	110634	37
I	110634	110635	39
I	110635	110637	36
I	110637	110638	34
I	110638	110642	33
I	110642	110643	31
I	110643	110644	30
I	110644	110646	29
I	110646	110648	30
I	110648	110649	33
I	110649	110651	31
I	110651	110653	29
I	110653	110654	26
I	110654	110655	25
I	110655	110656	28
I	110656	110658	30
I	110658	110659	29
I	110659	110660	28
I	110660	110661	29
I	110661	110663	31
I	110663	110664	30
I	110664	110665	31
I	110665	110666	33
I	110666	110668	32
I	110668	110669	34
I	110669	110670	35
I	110670	110671	36
I	110671	110674	35
I	110674	110675	37
I	110675	110676	38
I	110676	110678	37
I	110678	110679	36
I	110679	110681	38
I	110681	110682	35
I	110682	110683	36
I	110683	110684	35
I	110684	110685	34
I	110685	110687	33
I	110687	110688	32
I	110688	110689	31
I	110689	110690	30
I	110690	110692	27
I	110692	110694	28
I	110694	110696	29
I	110696	110697	28
I	110697	110698	26
I	110698	110700	28
I	110700	110701	29
I	110701	110703	27
I	110703	110704	28
I	110704	110705	30
I	110705	110706	31
I	110706	110708	32
I	110708	110710	33
I	110710	110711	34
I	110711	110712	33
I	110712	110713	31
I	110713	110715	30
I	110715	110717	29
I	110717	110719	30
I	110719	110720	33
I	110720	110721	31
I	110721	110722	32
I	110722	110723	34
I	110723	110725	38
I	110725	110726	40
I	110726	110728	42
I	110728	110729	38
I	110729	110734	37
I	110734	110736	38
I	110736	110737	41
I	110737	110738	44
I	110738	110739	43
I	110739	110740	44
I	110740	110742	46
I	110742	110744	43
I	110744	110746	48
I	110746	110747	49
I	110747	110748	52
I	110748	110749	54
I	110749	110750	53
I	110750	110752	55
I	110752	110753	56
I	110753	110754	55
I	110754	110755	50
I	110755	110757	55
I	110757	110759	53
I	110759	110760	52
I	110760	110761	54
I	110761	110762	57
I	110762	110763	59
I	110763	110764	62
I	110764	110765	60
I	110765	110767	59
I	110767	110768	57
I	110768	110769	58
I	110769	110770	57
I	110770	110771	56
I	110771	110772	54
I	110772	110773	55
I	110773	110774	56
I	110774	110775	51
I	110775	110776	55
I	110776	110777	54
I	110777	110778	55
I	110778	110779	57
I	110779	110781	58
I	110781	110783	56
I	110783	110784	55
I	110784	110785	53
I	110785	110786	55
I	110786	110787	51
I	110787	110788	53
I	110788	110789	55
I	110789	110792	52
I	110792	110793	51
I	110793	110794	47
I	110794	110799	42
I	110799	110800	41
I	110800	110802	44
I	110802	110803	43
I	110803	110804	44
I	110804	110805	40
I	110805	110806	38
I	110806	110807	41
I	110807	110808	45
I	110808	110809	46
I	110809	110810	43
I	110810	110811	41
I	110811	110812	40
I	110812	110813	41
I	110813	110816	42
I	110816	110817	43
I	110817	110819	42
I	110819	110820	44
I	110820	110821	46
I	110821	110822	47
I	110822	110824	46
I	110824	110825	47
I	110825	110826	51
I	110826	110827	54
I	110827	110828	55
I	110828	110829	53
I	110829	110831	55
I	110831	110832	58
I	110832	110833	59
I	110833	110836	60
I	110836	110838	58
I	110838	110839	57
I	110839	110841	59
I	110841	110843	56
I	110843	110844	58
I	110844	110845	61
I	110845	110846	59
I	110846	110847	61
I	110847	110848	63
I	110848	110851	64
I	110851	110852	63
I	110852	110853	59
I	110853	110855	60
I	110855	110856	58
I	110856	110857	54
I	110857	110858	53
I	110858	110859	54
I	110859	110860	55
I	110860	110861	54
I	110861	110862	55
I	110862	110863	54
I	110863	110864	59
I	110864	110865	52
I	110865	110868	50
I	110868	110869	48
I	110869	110870	47
I	110870	110871	50
I	110871	110872	54
I	110872	110873	51
I	110873	110874	50
I	110874	110876	51
I	110876	110878	53
I	110878	110879	51
I	110879	110880	48
I	110880	110882	51
I	110882	110884	48
I	110884	110885	46
I	110885	110886	48
I	110886	110887	47
I	110887	110888	48
I	110888	110889	46
I	110889	110891	45
I	110891	110894	47
I	110894	110895	49
I	110895	110896	47
I	110896	110897	48
I	110897	110898	45
I	110898	110899	46
I	110899	110901	44
I	110901	110902	43
I	110902	110903	42
I	110903	110904	41
I	110904	110907	42
I	110907	110908	43
I	110908	110909	45
I	110909	110910	43
I	110910	110911	37
I	110911	110913	42
I	110913	110914	48
I	110914	110915	47
I	110915	110918	46
I	110918	110919	45
I	110919	110921	46
I	110921	110922	43
I	110922	110923	44
I	110923	110924	47
I	110924	110925	45
I	110925	110926	47
I	110926	110929	45
I	110929	110930	46
I	110930	110934	49
I	110934	110935	51
I	110935	110936	54
I	110936	110937	56
I	110937	110938	57
I	110938	110939	61
I	110939	110940	59
I	110940	110941	61
I	110941	110942	60
I	110942	110943	62
I	110943	110945	63
I	110945	110947	60
I	110947	110949	61
I	110949	110950	60
I	110950	110951	59
I	110951	110952	57
I	110952	110953	59
I	110953	110955	60
I	110955	110959	61
I	110959	110960	57
I	110960	110961	50
I	110961	110962	49
I	110962	110963	50
I	110963	110964	48
I	110964	110965	46
I	110965	110966	49
I	110966	110967	51
I	110967	110968	50
I	110968	110969	51
I	110969	110970	50
I	110970	110971	46
I	110971	110972	47
I	110972	110973	46
I	110973	110974	44
I	110974	110975	43
I	110975	110976	42
I	110976	110977	43
I	110977	110978	42
I	110978	110979	39
I	110979	110980	42
I	110980	110982	43
I	110982	110983	46
I	110983	110984	48
I	110984	110985	46
I	110985	110986	48
I	110986	110987	47
I	110987	110988	48
I	110988	110989	51
I	110989	110990	54
I	110990	110991	56
I	110991	110992	59
I	110992	110994	60
I	110994	110995	61
I	110995	110996	63
I	110996	110997	65
I	110997	110998	66
I	110998	110999	68
I	110999	111000	66
I	111000	111001	70
I	111001	111002	72
I	111002	111003	69
I	111003	111004	70
I	111004	111005	75
I	111005	111006	77
I	111006	111007	81
I	111007	111008	77
I	111008	111009	80
I	111009	111011	82
I	111011	111012	86
I	111012	111013	87
I	111013	111014	85
I	111014	111015	83
I	111015	111016	86
I	111016	111017	85
I	111017	111018	86
I	111018	111019	89
I	111019	111020	91
I	111020	111021	93
I	111021	111022	92
I	111022	111023	90
I	111023	111024	94
I	111024	111025	92
I	111025	111026	91
I	111026	111028	90
I	111028	111029	93
I	111029	111030	92
I	111030	111031	88
I	111031	111032	89
I	111032	111033	85
I	111033	111034	87
I	111034	111035	89
I	111035	111036	94
I	111036	111037	92
I	111037	111039	91
I	111039	111040	87
I	111040	111041	84
I	111041	111042	83
I	111042	111043	80
I	111043	111044	81
I	111044	111045	77
I	111045	111046	76
I	111046	111047	70
I	111047	111048	71
I	111048	111049	72
I	111049	111050	71
I	111050	111051	70
I	111051	111052	68
I	111052	111053	69
I	111053	111054	66
I	111054	111055	67
I	111055	111056	63
I	111056	111058	65
I	111058	111059	64
I	111059	111060	62
I	111060	111061	61
I	111061	111062	59
I	111062	111063	58
I	111063	111064	59
I	111064	111065	60
I	111065	111066	57
I	111066	111067	59
I	111067	111068	62
I	111068	111069	61
I	111069	111070	58
I	111070	111071	61
I	111071	111072	58
I	111072	111073	56
I	111073	111074	54
I	111074	111075	53
I	111075	111076	44
I	111076	111080	42
I	111080	111081	37
I	111081	111082	35
I	111082	111083	34
I	111083	111084	32
I	111084	111089	31
I	111089	111090	32
I	111090	111091	30
I	111091	111094	31
I	111094	111095	29
I	111095	111098	31
I	111098	111099	29
I	111099	111100	30
I	111100	111101	32
I	111101	111103	30
I	111103	111104	28
I	111104	111105	30
I	111105	111106	32
I	111106	111107	34
I	111107	111108	35
I	111108	111109	36
I	111109	111110	37
I	111110	111111	36
I	111111	111112	35
I	111112	111115	36
I	111115	111117	38
I	111117	111118	40
I	111118	111119	41
I	111119	111122	43
I	111122	111125	44
I	111125	111126	45
I	111126	111127	46
I	111127	111128	43
I	111128	111129	44
I	111129	111132	42
I	111132	111133	41
I	111133	111134	44
I	111134	111135	43
I	111135	111136	42
I	111136	111138	43
I	111138	111139	39
I	111139	111141	40
I	111141	111142	41
I	111142	111143	40
I	111143	111146	39
I	111146	111147	38
I	111147	111148	35
I	111148	111149	36
I	111149	111150	38
I	111150	111151	44
I	111151	111152	49
I	111152	111155	55
I	111155	111156	56
I	111156	111157	54
I	111157	111158	55
I	111158	111159	56
I	111159	111160	58
I	111160	111161	59
I	111161	111162	58
I	111162	111164	59
I	111164	111166	57
I	111166	111167	55
I	111167	111168	54
I	111168	111169	57
I	111169	111170	60
I	111170	111171	59
I	111171	111172	61
I	111172	111173	62
I	111173	111174	65
I	111174	111176	66
I	111176	111177	64
I	111177	111178	65
I	111178	111180	63
I	111180	111181	61
I	111181	111182	63
[truncated: 9,771 more rows]
