# Supplementary material for: svist4get: a simple visualization tool for genomic tracks from sequencing experiments
Source: BMC Bioinformatics. 2019 Mar 6;20:113. doi: 10.1186/s12859-019-2706-8 (PMC6404320; doi:10.1186/s12859-019-2706-8)
Supplement: Supplementary file 1 — Svist4get source code and sample data. Python code and samples of yeast data used for generation of figures. (TGZ 5787 kb) [file 12859_2019_2706_MOESM1_ESM.tgz › ./svist4get/svist4get/svist4get_data/mata_rna1_plus.bedGraph]

V01313.1	82	115	1
V01313.1	130	157	1
V01313.1	232	245	1
V01313.1	245	262	2
V01313.1	262	274	1
V01313.1	282	315	1
V01313.1	386	416	1
V01313.1	424	428	1
V01313.1	428	443	2
V01313.1	443	453	3
V01313.1	453	456	2
V01313.1	456	459	3
V01313.1	459	471	2
V01313.1	471	472	1
V01313.1	472	473	2
V01313.1	473	484	3
V01313.1	484	502	2
V01313.1	502	505	1
V01313.1	584	594	1
V01313.1	594	597	2
V01313.1	597	618	3
V01313.1	618	626	2
V01313.1	626	631	1
V01313.1	631	635	2
V01313.1	635	647	3
V01313.1	647	649	4
V01313.1	649	653	3
V01313.1	653	662	4
V01313.1	662	681	3
V01313.1	681	687	2
V01313.1	687	690	1
V01313.1	702	716	1
V01313.1	716	719	2
V01313.1	719	720	3
V01313.1	720	730	4
V01313.1	730	739	3
V01313.1	739	748	5
V01313.1	748	750	4
V01313.1	750	751	3
V01313.1	751	766	2
V01313.1	766	768	1
V01313.1	771	775	1
V01313.1	775	777	3
V01313.1	777	778	4
V01313.1	778	786	5
V01313.1	786	787	6
V01313.1	787	796	7
V01313.1	796	798	8
V01313.1	798	799	7
V01313.1	799	802	8
V01313.1	802	805	9
V01313.1	805	807	8
V01313.1	807	808	6
V01313.1	808	812	5
V01313.1	812	815	6
V01313.1	815	816	5
V01313.1	816	817	4
V01313.1	817	819	5
V01313.1	819	824	6
V01313.1	824	829	5
V01313.1	829	834	4
V01313.1	834	841	3
V01313.1	841	845	4
V01313.1	845	848	3
V01313.1	848	849	6
V01313.1	849	850	5
V01313.1	850	851	6
V01313.1	851	872	5
V01313.1	872	876	4
V01313.1	876	879	2
V01313.1	879	881	3
V01313.1	881	883	4
V01313.1	883	890	5
V01313.1	890	905	6
V01313.1	905	909	7
V01313.1	909	915	4
V01313.1	915	916	3
V01313.1	916	920	2
V01313.1	920	932	1
V01313.1	936	958	1
V01313.1	958	965	2
V01313.1	965	979	1
V01313.1	979	985	2
V01313.1	985	987	3
V01313.1	987	994	2
V01313.1	994	1003	3
V01313.1	1003	1004	4
V01313.1	1004	1009	5
V01313.1	1009	1013	4
V01313.1	1013	1016	5
V01313.1	1016	1023	4
V01313.1	1023	1024	3
V01313.1	1024	1029	4
V01313.1	1029	1037	3
V01313.1	1037	1045	2
V01313.1	1045	1052	1
V01313.1	1052	1057	2
V01313.1	1057	1077	1
V01313.1	1140	1141	1
V01313.1	1141	1144	2
V01313.1	1144	1170	3
V01313.1	1170	1174	1
V01313.1	1185	1204	1
V01313.1	1204	1205	2
V01313.1	1205	1215	3
V01313.1	1215	1216	2
V01313.1	1216	1217	3
V01313.1	1217	1232	4
V01313.1	1232	1234	5
V01313.1	1234	1235	4
V01313.1	1235	1247	3
V01313.1	1247	1250	2
V01313.1	1250	1253	1
V01313.1	1253	1261	2
V01313.1	1261	1262	3
V01313.1	1262	1267	2
V01313.1	1267	1272	3
V01313.1	1272	1273	4
V01313.1	1273	1279	5
V01313.1	1279	1293	4
V01313.1	1293	1294	3
V01313.1	1294	1298	4
V01313.1	1298	1305	3
V01313.1	1305	1306	2
V01313.1	1306	1325	1
V01313.1	1340	1364	1
V01313.1	1426	1456	1
V01313.1	1486	1512	1
V01313.1	1512	1515	2
V01313.1	1515	1519	1
V01313.1	1519	1520	2
V01313.1	1520	1521	6
V01313.1	1521	1522	33
V01313.1	1522	1523	34
V01313.1	1523	1524	36
V01313.1	1524	1525	37
V01313.1	1525	1526	40
V01313.1	1526	1527	43
V01313.1	1527	1528	48
V01313.1	1528	1529	51
V01313.1	1529	1530	53
V01313.1	1530	1531	59
V01313.1	1531	1532	60
V01313.1	1532	1533	61
V01313.1	1533	1534	64
V01313.1	1534	1537	66
V01313.1	1537	1538	67
V01313.1	1538	1539	70
V01313.1	1539	1541	72
V01313.1	1541	1542	75
V01313.1	1542	1544	78
V01313.1	1544	1545	80
V01313.1	1545	1546	83
V01313.1	1546	1547	82
V01313.1	1547	1549	81
V01313.1	1549	1550	78
V01313.1	1550	1551	79
V01313.1	1551	1552	74
V01313.1	1552	1553	76
V01313.1	1553	1554	70
V01313.1	1554	1555	72
V01313.1	1555	1556	74
V01313.1	1556	1557	71
V01313.1	1557	1558	69
V01313.1	1558	1560	66
V01313.1	1560	1561	64
V01313.1	1561	1562	63
V01313.1	1562	1563	68
V01313.1	1563	1564	69
V01313.1	1564	1565	73
V01313.1	1565	1566	74
V01313.1	1566	1567	73
V01313.1	1567	1568	75
V01313.1	1568	1569	74
V01313.1	1569	1570	76
V01313.1	1570	1572	74
V01313.1	1572	1573	75
V01313.1	1573	1574	76
V01313.1	1574	1575	75
V01313.1	1575	1576	68
V01313.1	1576	1578	69
V01313.1	1578	1579	68
V01313.1	1579	1580	71
V01313.1	1580	1581	72
V01313.1	1581	1582	69
V01313.1	1582	1583	74
V01313.1	1583	1584	75
V01313.1	1584	1585	69
V01313.1	1585	1587	71
V01313.1	1587	1588	70
V01313.1	1588	1589	69
V01313.1	1589	1591	67
V01313.1	1591	1592	66
V01313.1	1592	1593	63
V01313.1	1593	1594	62
V01313.1	1594	1595	59
V01313.1	1595	1596	57
V01313.1	1596	1597	53
V01313.1	1597	1598	52
V01313.1	1598	1601	49
V01313.1	1601	1602	47
V01313.1	1602	1603	46
V01313.1	1603	1604	49
V01313.1	1604	1605	48
V01313.1	1605	1609	50
V01313.1	1609	1610	52
V01313.1	1610	1611	51
V01313.1	1611	1612	47
V01313.1	1612	1613	45
V01313.1	1613	1614	42
V01313.1	1614	1615	38
V01313.1	1615	1616	33
V01313.1	1616	1617	31
V01313.1	1617	1620	30
V01313.1	1620	1621	29
V01313.1	1621	1623	28
V01313.1	1623	1626	25
V01313.1	1626	1630	24
V01313.1	1630	1631	22
V01313.1	1631	1632	21
V01313.1	1632	1633	16
V01313.1	1633	1634	11
V01313.1	1634	1635	10
V01313.1	1635	1636	8
V01313.1	1636	1637	7
V01313.1	1637	1638	6
V01313.1	1638	1639	4
V01313.1	1639	1640	1
V01313.1	1640	1651	2
V01313.1	1651	1656	1
V01313.1	1656	1657	2
V01313.1	1657	1671	3
V01313.1	1671	1672	4
V01313.1	1672	1682	3
V01313.1	1682	1685	4
V01313.1	1685	1687	3
V01313.1	1687	1688	4
V01313.1	1688	1690	5
V01313.1	1690	1691	6
V01313.1	1691	1692	10
V01313.1	1692	1693	12
V01313.1	1693	1694	14
V01313.1	1694	1695	15
V01313.1	1695	1696	18
V01313.1	1696	1698	21
V01313.1	1698	1699	27
V01313.1	1699	1700	29
V01313.1	1700	1701	34
V01313.1	1701	1703	36
V01313.1	1703	1704	38
V01313.1	1704	1705	43
V01313.1	1705	1706	44
V01313.1	1706	1707	45
V01313.1	1707	1708	46
V01313.1	1708	1709	51
V01313.1	1709	1710	56
V01313.1	1710	1711	57
V01313.1	1711	1714	59
V01313.1	1714	1715	60
V01313.1	1715	1717	67
V01313.1	1717	1718	70
V01313.1	1718	1719	77
V01313.1	1719	1720	81
V01313.1	1720	1721	79
V01313.1	1721	1722	78
V01313.1	1722	1723	77
V01313.1	1723	1724	79
V01313.1	1724	1726	82
V01313.1	1726	1727	81
V01313.1	1727	1728	80
V01313.1	1728	1730	84
V01313.1	1730	1732	83
V01313.1	1732	1733	78
V01313.1	1733	1734	77
V01313.1	1734	1735	76
V01313.1	1735	1736	77
V01313.1	1736	1737	78
V01313.1	1737	1738	81
V01313.1	1738	1739	84
V01313.1	1739	1740	86
V01313.1	1740	1742	84
V01313.1	1742	1743	83
V01313.1	1743	1745	79
V01313.1	1745	1746	77
V01313.1	1746	1747	74
V01313.1	1747	1748	72
V01313.1	1748	1749	70
V01313.1	1749	1750	68
V01313.1	1750	1751	66
V01313.1	1751	1752	65
V01313.1	1752	1753	63
V01313.1	1753	1754	60
V01313.1	1754	1755	63
V01313.1	1755	1756	62
V01313.1	1756	1757	64
V01313.1	1757	1758	61
V01313.1	1758	1759	60
V01313.1	1759	1760	58
V01313.1	1760	1761	59
V01313.1	1761	1762	58
V01313.1	1762	1763	59
V01313.1	1763	1764	58
V01313.1	1764	1765	61
V01313.1	1765	1766	59
V01313.1	1766	1767	58
V01313.1	1767	1769	56
V01313.1	1769	1770	55
V01313.1	1770	1772	52
V01313.1	1772	1774	53
V01313.1	1774	1775	59
V01313.1	1775	1778	60
V01313.1	1778	1779	61
V01313.1	1779	1781	63
V01313.1	1781	1783	66
V01313.1	1783	1786	65
V01313.1	1786	1787	69
V01313.1	1787	1789	66
V01313.1	1789	1790	73
V01313.1	1790	1791	70
V01313.1	1791	1792	69
V01313.1	1792	1793	70
V01313.1	1793	1794	68
V01313.1	1794	1795	65
V01313.1	1795	1796	69
V01313.1	1796	1797	70
V01313.1	1797	1798	71
V01313.1	1798	1800	75
V01313.1	1800	1801	78
V01313.1	1801	1802	80
V01313.1	1802	1803	85
V01313.1	1803	1804	82
V01313.1	1804	1806	84
V01313.1	1806	1807	83
V01313.1	1807	1808	82
V01313.1	1808	1809	84
V01313.1	1809	1810	83
V01313.1	1810	1811	84
V01313.1	1811	1812	83
V01313.1	1812	1813	81
V01313.1	1813	1814	82
V01313.1	1814	1815	79
V01313.1	1815	1816	80
V01313.1	1816	1817	79
V01313.1	1817	1818	81
V01313.1	1818	1819	85
V01313.1	1819	1823	88
V01313.1	1823	1824	92
V01313.1	1824	1825	94
V01313.1	1825	1826	90
V01313.1	1826	1827	95
V01313.1	1827	1828	96
V01313.1	1828	1829	97
V01313.1	1829	1830	100
V01313.1	1830	1831	102
V01313.1	1831	1832	100
V01313.1	1832	1833	94
V01313.1	1833	1834	93
V01313.1	1834	1835	88
V01313.1	1835	1836	91
V01313.1	1836	1837	94
V01313.1	1837	1838	96
V01313.1	1838	1839	95
V01313.1	1839	1840	94
V01313.1	1840	1841	95
V01313.1	1841	1842	100
V01313.1	1842	1844	102
V01313.1	1844	1846	104
V01313.1	1846	1847	109
V01313.1	1847	1848	105
V01313.1	1848	1849	109
V01313.1	1849	1850	107
V01313.1	1850	1852	110
V01313.1	1852	1853	113
V01313.1	1853	1854	111
V01313.1	1854	1855	121
V01313.1	1855	1856	115
V01313.1	1856	1858	116
V01313.1	1858	1859	117
V01313.1	1859	1860	114
V01313.1	1860	1861	115
V01313.1	1861	1862	122
V01313.1	1862	1863	130
V01313.1	1863	1864	140
V01313.1	1864	1865	142
V01313.1	1865	1866	141
V01313.1	1866	1867	140
V01313.1	1867	1868	144
V01313.1	1868	1869	143
V01313.1	1869	1870	139
V01313.1	1870	1871	140
V01313.1	1871	1872	142
V01313.1	1872	1873	148
V01313.1	1873	1874	147
V01313.1	1874	1876	148
V01313.1	1876	1877	147
V01313.1	1877	1878	149
V01313.1	1878	1879	147
V01313.1	1879	1880	156
V01313.1	1880	1881	157
V01313.1	1881	1883	158
V01313.1	1883	1884	156
V01313.1	1884	1885	152
V01313.1	1885	1886	151
V01313.1	1886	1888	150
V01313.1	1888	1889	151
V01313.1	1889	1890	150
V01313.1	1890	1891	144
V01313.1	1891	1892	140
V01313.1	1892	1893	155
V01313.1	1893	1894	156
V01313.1	1894	1895	149
V01313.1	1895	1896	144
V01313.1	1896	1897	139
V01313.1	1897	1898	145
V01313.1	1898	1900	142
V01313.1	1900	1901	145
V01313.1	1901	1902	162
V01313.1	1902	1903	168
V01313.1	1903	1904	164
V01313.1	1904	1905	170
V01313.1	1905	1906	181
V01313.1	1906	1907	185
V01313.1	1907	1908	193
V01313.1	1908	1909	188
V01313.1	1909	1910	189
V01313.1	1910	1911	194
V01313.1	1911	1912	197
V01313.1	1912	1913	195
V01313.1	1913	1914	193
V01313.1	1914	1915	188
V01313.1	1915	1916	182
V01313.1	1916	1917	180
V01313.1	1917	1918	181
V01313.1	1918	1919	176
V01313.1	1919	1920	171
V01313.1	1920	1921	168
V01313.1	1921	1922	165
V01313.1	1922	1923	160
V01313.1	1923	1924	151
V01313.1	1924	1925	141
V01313.1	1925	1926	135
V01313.1	1926	1927	132
V01313.1	1927	1928	130
V01313.1	1928	1929	125
V01313.1	1929	1930	123
V01313.1	1930	1931	113
V01313.1	1931	1932	105
V01313.1	1932	1933	96
V01313.1	1933	1934	93
V01313.1	1934	1935	90
V01313.1	1935	1936	79
V01313.1	1936	1937	61
V01313.1	1937	1938	51
V01313.1	1938	1939	41
V01313.1	1939	1940	34
V01313.1	1940	1941	26
V01313.1	1941	1942	21
V01313.1	1942	1944	19
V01313.1	1944	1945	18
V01313.1	1945	1946	20
V01313.1	1946	1947	18
V01313.1	1947	1950	20
V01313.1	1950	1951	19
V01313.1	1951	1952	20
V01313.1	1952	1953	19
V01313.1	1953	1954	17
V01313.1	1954	1955	19
V01313.1	1955	1956	21
V01313.1	1956	1958	20
V01313.1	1958	1960	21
V01313.1	1960	1963	22
V01313.1	1963	1964	21
V01313.1	1964	1966	22
V01313.1	1966	1967	23
V01313.1	1967	1968	22
V01313.1	1968	1971	24
V01313.1	1971	1972	25
V01313.1	1972	1973	24
V01313.1	1973	1975	23
V01313.1	1975	1976	25
V01313.1	1976	1977	28
V01313.1	1977	1978	30
V01313.1	1978	1979	33
V01313.1	1979	1980	32
V01313.1	1980	1982	36
V01313.1	1982	1983	34
V01313.1	1983	1984	36
V01313.1	1984	1985	41
V01313.1	1985	1986	43
V01313.1	1986	1987	45
V01313.1	1987	1988	49
V01313.1	1988	1989	52
V01313.1	1989	1990	50
V01313.1	1990	1991	46
V01313.1	1991	1992	47
V01313.1	1992	1993	52
V01313.1	1993	1994	55
V01313.1	1994	1995	61
V01313.1	1995	1996	65
V01313.1	1996	1997	68
V01313.1	1997	1998	72
V01313.1	1998	1999	78
V01313.1	1999	2001	80
V01313.1	2001	2002	87
V01313.1	2002	2003	95
V01313.1	2003	2004	94
V01313.1	2004	2005	96
V01313.1	2005	2006	110
V01313.1	2006	2007	112
V01313.1	2007	2008	116
V01313.1	2008	2009	121
V01313.1	2009	2010	117
V01313.1	2010	2011	121
V01313.1	2011	2012	118
V01313.1	2012	2013	119
V01313.1	2013	2014	117
V01313.1	2014	2015	118
V01313.1	2015	2016	113
V01313.1	2016	2017	112
V01313.1	2017	2019	111
V01313.1	2019	2020	112
V01313.1	2020	2021	113
V01313.1	2021	2022	112
V01313.1	2022	2024	103
V01313.1	2024	2025	95
V01313.1	2025	2026	90
V01313.1	2026	2027	91
V01313.1	2027	2030	85
V01313.1	2030	2031	83
V01313.1	2031	2032	79
V01313.1	2032	2033	73
V01313.1	2033	2034	62
V01313.1	2034	2035	55
V01313.1	2035	2036	52
V01313.1	2036	2037	45
V01313.1	2037	2038	38
V01313.1	2038	2039	32
V01313.1	2039	2040	30
V01313.1	2040	2041	28
V01313.1	2041	2042	25
V01313.1	2042	2043	24
V01313.1	2043	2044	21
V01313.1	2044	2045	20
V01313.1	2045	2046	15
V01313.1	2046	2049	13
V01313.1	2049	2050	12
V01313.1	2050	2052	10
V01313.1	2052	2055	7
V01313.1	2055	2056	6
V01313.1	2056	2057	5
V01313.1	2057	2065	4
V01313.1	2065	2071	3
V01313.1	2071	2072	4
V01313.1	2072	2075	5
V01313.1	2075	2076	4
V01313.1	2076	2090	3
V01313.1	2090	2101	2
V01313.1	2101	2104	1
V01313.1	2111	2124	1
V01313.1	2124	2132	3
V01313.1	2132	2138	4
V01313.1	2138	2144	5
V01313.1	2144	2145	7
V01313.1	2145	2147	8
V01313.1	2147	2148	10
V01313.1	2148	2150	11
V01313.1	2150	2151	12
V01313.1	2151	2153	13
V01313.1	2153	2156	18
V01313.1	2156	2157	22
V01313.1	2157	2158	23
V01313.1	2158	2159	24
V01313.1	2159	2164	25
V01313.1	2164	2165	24
V01313.1	2165	2168	28
V01313.1	2168	2170	31
V01313.1	2170	2171	32
V01313.1	2171	2172	33
V01313.1	2172	2173	34
V01313.1	2173	2174	37
V01313.1	2174	2177	36
V01313.1	2177	2178	40
V01313.1	2178	2179	38
V01313.1	2179	2181	37
V01313.1	2181	2182	38
V01313.1	2182	2184	37
V01313.1	2184	2186	38
V01313.1	2186	2187	34
V01313.1	2187	2192	32
V01313.1	2192	2193	30
V01313.1	2193	2194	31
V01313.1	2194	2197	32
V01313.1	2197	2198	30
V01313.1	2198	2199	29
V01313.1	2199	2200	28
V01313.1	2200	2201	29
V01313.1	2201	2202	27
V01313.1	2202	2203	26
V01313.1	2203	2205	27
V01313.1	2205	2207	23
V01313.1	2207	2208	24
V01313.1	2208	2209	25
V01313.1	2209	2210	26
V01313.1	2210	2211	24
V01313.1	2211	2212	23
V01313.1	2212	2213	25
V01313.1	2213	2217	22
V01313.1	2217	2221	26
V01313.1	2221	2222	27
V01313.1	2222	2223	28
V01313.1	2223	2224	30
V01313.1	2224	2225	29
V01313.1	2225	2226	27
V01313.1	2226	2228	26
V01313.1	2228	2229	29
V01313.1	2229	2230	28
V01313.1	2230	2231	25
V01313.1	2231	2233	26
V01313.1	2233	2235	29
V01313.1	2235	2237	28
V01313.1	2237	2238	27
V01313.1	2238	2239	26
V01313.1	2239	2241	27
V01313.1	2241	2242	25
V01313.1	2242	2243	22
V01313.1	2243	2244	23
V01313.1	2244	2245	22
V01313.1	2245	2246	24
V01313.1	2246	2248	26
V01313.1	2248	2249	24
V01313.1	2249	2250	23
V01313.1	2250	2251	22
V01313.1	2251	2252	23
V01313.1	2252	2253	24
V01313.1	2253	2254	23
V01313.1	2254	2256	21
V01313.1	2256	2257	23
V01313.1	2257	2258	20
V01313.1	2258	2259	21
V01313.1	2259	2260	23
V01313.1	2260	2261	24
V01313.1	2261	2262	23
V01313.1	2262	2263	24
V01313.1	2263	2264	25
V01313.1	2264	2265	24
V01313.1	2265	2266	26
V01313.1	2266	2268	29
V01313.1	2268	2270	30
V01313.1	2270	2273	31
V01313.1	2273	2274	32
V01313.1	2274	2275	34
V01313.1	2275	2277	35
V01313.1	2277	2278	34
V01313.1	2278	2279	35
V01313.1	2279	2280	34
V01313.1	2280	2281	32
V01313.1	2281	2284	30
V01313.1	2284	2285	31
V01313.1	2285	2286	30
V01313.1	2286	2287	33
V01313.1	2287	2290	32
V01313.1	2290	2292	31
V01313.1	2292	2293	30
V01313.1	2293	2295	29
V01313.1	2295	2296	31
V01313.1	2296	2297	28
V01313.1	2297	2298	31
V01313.1	2298	2300	28
V01313.1	2300	2302	24
V01313.1	2302	2303	23
V01313.1	2303	2305	22
V01313.1	2305	2306	21
V01313.1	2306	2307	22
V01313.1	2307	2310	23
V01313.1	2310	2311	22
V01313.1	2311	2314	21
V01313.1	2314	2315	22
V01313.1	2315	2317	23
V01313.1	2317	2319	22
V01313.1	2319	2321	23
V01313.1	2321	2322	24
V01313.1	2322	2323	26
V01313.1	2323	2324	27
V01313.1	2324	2326	28
V01313.1	2326	2328	26
V01313.1	2328	2329	27
V01313.1	2329	2331	28
V01313.1	2331	2332	30
V01313.1	2332	2333	31
V01313.1	2333	2335	34
V01313.1	2335	2336	33
V01313.1	2336	2339	34
V01313.1	2339	2340	35
V01313.1	2340	2341	34
V01313.1	2341	2342	32
V01313.1	2342	2343	30
V01313.1	2343	2344	31
V01313.1	2344	2345	29
V01313.1	2345	2346	31
V01313.1	2346	2347	32
V01313.1	2347	2348	30
V01313.1	2348	2351	28
V01313.1	2351	2353	27
V01313.1	2353	2355	25
V01313.1	2355	2356	23
V01313.1	2356	2357	22
V01313.1	2357	2358	20
V01313.1	2358	2359	21
V01313.1	2359	2361	20
V01313.1	2361	2362	19
V01313.1	2362	2363	15
V01313.1	2363	2364	14
V01313.1	2364	2367	13
V01313.1	2367	2368	11
V01313.1	2368	2369	10
V01313.1	2369	2372	11
V01313.1	2372	2373	12
V01313.1	2373	2374	9
V01313.1	2374	2375	7
V01313.1	2375	2376	6
V01313.1	2376	2380	7
V01313.1	2380	2381	8
V01313.1	2381	2394	9
V01313.1	2394	2395	10
V01313.1	2395	2398	11
V01313.1	2398	2401	10
V01313.1	2401	2403	11
V01313.1	2403	2404	10
V01313.1	2404	2405	8
V01313.1	2405	2406	6
V01313.1	2406	2409	5
V01313.1	2409	2415	4
V01313.1	2415	2428	3
V01313.1	2428	2429	2
