# Supplementary material for: svist4get: a simple visualization tool for genomic tracks from sequencing experiments
Source: BMC Bioinformatics. 2019 Mar 6;20:113. doi: 10.1186/s12859-019-2706-8 (PMC6404320; doi:10.1186/s12859-019-2706-8)
Supplement: Supplementary file 1 — Svist4get source code and sample data. Python code and samples of yeast data used for generation of figures. (TGZ 5787 kb) [file 12859_2019_2706_MOESM1_ESM.tgz › ./svist4get/svist4get/svist4get_data/RiboCov_cut.bedGraph]

I	108822	108835	1
I	108835	108838	2
I	108838	108858	3
I	108858	108863	2
I	108863	108864	1
I	108864	108865	2
I	108865	108866	11
I	108866	108867	13
I	108867	108869	14
I	108869	108871	20
I	108871	108872	21
I	108872	108875	24
I	108875	108878	35
I	108878	108879	38
I	108879	108881	39
I	108881	108884	42
I	108884	108887	43
I	108887	108888	46
I	108888	108890	47
I	108890	108891	53
I	108891	108894	54
I	108894	108895	50
I	108895	108896	45
I	108896	108897	43
I	108897	108898	39
I	108898	108899	37
I	108899	108900	42
I	108900	108902	40
I	108902	108903	39
I	108903	108904	33
I	108904	108905	28
I	108905	108906	30
I	108906	108908	28
I	108908	108910	29
I	108910	108911	26
I	108911	108914	27
I	108914	108915	31
I	108915	108916	32
I	108916	108917	28
I	108917	108918	27
I	108918	108919	21
I	108919	108920	20
I	108920	108921	22
I	108921	108922	21
I	108922	108923	22
I	108923	108925	32
I	108925	108926	31
I	108926	108927	33
I	108927	108929	28
I	108929	108932	33
I	108932	108935	37
I	108935	108937	38
I	108937	108938	36
I	108938	108939	38
I	108939	108940	37
I	108940	108942	36
I	108942	108943	35
I	108943	108944	33
I	108944	108947	36
I	108947	108948	39
I	108948	108949	38
I	108949	108951	37
I	108951	108952	28
I	108952	108953	27
I	108953	108954	30
I	108954	108955	29
I	108955	108956	28
I	108956	108957	32
I	108957	108958	28
I	108958	108959	27
I	108959	108961	29
I	108961	108962	24
I	108962	108963	23
I	108963	108964	22
I	108964	108966	21
I	108966	108968	20
I	108968	108971	26
I	108971	108972	32
I	108972	108973	30
I	108973	108974	28
I	108974	108975	32
I	108975	108976	31
I	108976	108977	30
I	108977	108978	32
I	108978	108980	33
I	108980	108981	39
I	108981	108983	38
I	108983	108984	39
I	108984	108985	37
I	108985	108986	35
I	108986	108987	34
I	108987	108991	33
I	108991	108992	34
I	108992	108993	41
I	108993	108995	42
I	108995	108996	46
I	108996	108997	40
I	108997	108998	42
I	108998	108999	43
I	108999	109001	38
I	109001	109003	42
I	109003	109004	37
I	109004	109006	36
I	109006	109007	33
I	109007	109008	31
I	109008	109009	29
I	109009	109013	25
I	109013	109016	28
I	109016	109018	37
I	109018	109019	36
I	109019	109020	35
I	109020	109021	28
I	109021	109022	27
I	109022	109023	29
I	109023	109024	24
I	109024	109025	25
I	109025	109028	33
I	109028	109029	32
I	109029	109031	28
I	109031	109034	41
I	109034	109035	42
I	109035	109038	40
I	109038	109039	41
I	109039	109040	42
I	109040	109042	51
I	109042	109043	52
I	109043	109044	55
I	109044	109045	53
I	109045	109046	46
I	109046	109047	49
I	109047	109049	47
I	109049	109050	50
I	109050	109052	49
I	109052	109053	62
I	109053	109054	52
I	109054	109055	54
I	109055	109058	56
I	109058	109059	64
I	109059	109060	63
I	109060	109061	55
I	109061	109063	57
I	109063	109064	58
I	109064	109067	59
I	109067	109068	71
I	109068	109069	66
I	109069	109070	64
I	109070	109071	67
I	109071	109073	63
I	109073	109074	72
I	109074	109075	70
I	109075	109076	69
I	109076	109078	71
I	109078	109079	69
I	109079	109080	68
I	109080	109081	62
I	109081	109082	60
I	109082	109083	58
I	109083	109084	57
I	109084	109087	52
I	109087	109088	49
I	109088	109091	48
I	109091	109093	47
I	109093	109094	45
I	109094	109095	44
I	109095	109096	38
I	109096	109097	30
I	109097	109098	29
I	109098	109099	26
I	109099	109100	25
I	109100	109101	33
I	109101	109102	30
I	109102	109103	24
I	109103	109104	34
I	109104	109106	33
I	109106	109109	36
I	109109	109112	33
I	109112	109114	36
I	109114	109115	35
I	109115	109116	42
I	109116	109117	43
I	109117	109118	44
I	109118	109119	45
I	109119	109120	43
I	109120	109121	42
I	109121	109125	43
I	109125	109126	42
I	109126	109128	41
I	109128	109129	40
I	109129	109130	36
I	109130	109131	37
I	109131	109132	29
I	109132	109133	28
I	109133	109134	36
I	109134	109136	34
I	109136	109137	44
I	109137	109139	42
I	109139	109140	48
I	109140	109141	47
I	109141	109142	48
I	109142	109143	50
I	109143	109144	48
I	109144	109145	47
I	109145	109146	55
I	109146	109147	50
I	109147	109148	51
I	109148	109149	71
I	109149	109151	72
I	109151	109155	74
I	109155	109156	73
I	109156	109158	71
I	109158	109160	69
I	109160	109161	70
I	109161	109162	63
I	109162	109163	61
I	109163	109164	64
I	109164	109165	70
I	109165	109167	64
I	109167	109168	58
I	109168	109169	55
I	109169	109170	70
I	109170	109171	68
I	109171	109172	67
I	109172	109173	74
I	109173	109174	70
I	109174	109175	69
I	109175	109176	75
I	109176	109177	63
I	109177	109178	57
I	109178	109179	70
I	109179	109180	71
I	109180	109181	69
I	109181	109182	87
I	109182	109183	89
I	109183	109184	91
I	109184	109186	100
I	109186	109187	99
I	109187	109188	109
I	109188	109189	110
I	109189	109190	109
I	109190	109191	113
I	109191	109193	104
I	109193	109196	105
I	109196	109197	116
I	109197	109198	115
I	109198	109199	102
I	109199	109200	105
I	109200	109202	93
I	109202	109203	99
I	109203	109204	98
I	109204	109205	93
I	109205	109206	109
I	109206	109208	99
I	109208	109209	102
I	109209	109210	92
I	109210	109211	82
I	109211	109212	83
I	109212	109214	74
I	109214	109215	72
I	109215	109216	67
I	109216	109217	64
I	109217	109218	65
I	109218	109219	64
I	109219	109220	59
I	109220	109221	66
I	109221	109222	64
I	109222	109223	63
I	109223	109225	67
I	109225	109226	65
I	109226	109228	66
I	109228	109229	61
I	109229	109230	64
I	109230	109231	63
I	109231	109232	58
I	109232	109233	55
I	109233	109234	36
I	109234	109236	35
I	109236	109237	34
I	109237	109238	33
I	109238	109241	34
I	109241	109244	42
I	109244	109246	47
I	109246	109247	49
I	109247	109248	59
I	109248	109249	54
I	109249	109250	52
I	109250	109251	57
I	109251	109252	55
I	109252	109253	54
I	109253	109254	60
I	109254	109255	61
I	109255	109256	55
I	109256	109257	57
I	109257	109259	55
I	109259	109261	62
I	109261	109262	63
I	109262	109265	65
I	109265	109267	71
I	109267	109269	70
I	109269	109270	67
I	109270	109271	64
I	109271	109273	69
I	109273	109274	60
I	109274	109276	64
I	109276	109277	59
I	109277	109278	52
I	109278	109279	48
I	109279	109281	50
I	109281	109283	42
I	109283	109284	44
I	109284	109285	40
I	109285	109286	42
I	109286	109287	47
I	109287	109288	46
I	109288	109289	40
I	109289	109290	53
I	109290	109291	51
I	109291	109292	49
I	109292	109293	52
I	109293	109294	50
I	109294	109295	46
I	109295	109298	52
I	109298	109299	53
I	109299	109300	49
I	109300	109301	47
I	109301	109302	55
I	109302	109303	53
I	109303	109304	52
I	109304	109307	64
I	109307	109308	66
I	109308	109309	65
I	109309	109310	61
I	109310	109311	63
I	109311	109313	62
I	109313	109314	66
I	109314	109315	60
I	109315	109317	57
I	109317	109318	56
I	109318	109320	45
I	109320	109321	44
I	109321	109322	43
I	109322	109323	47
I	109323	109324	45
I	109324	109325	41
I	109325	109327	45
I	109327	109328	44
I	109328	109329	46
I	109329	109331	38
I	109331	109332	37
I	109332	109333	28
I	109333	109334	26
I	109334	109335	28
I	109335	109337	26
I	109337	109338	27
I	109338	109340	25
I	109340	109341	33
I	109341	109343	31
I	109343	109348	29
I	109348	109349	30
I	109349	109351	32
I	109351	109352	28
I	109352	109353	30
I	109353	109354	26
I	109354	109355	24
I	109355	109356	22
I	109356	109357	20
I	109357	109358	19
I	109358	109360	20
I	109360	109362	21
I	109362	109364	19
I	109364	109365	21
I	109365	109368	20
I	109368	109369	19
I	109369	109370	15
I	109370	109373	16
I	109373	109375	18
I	109375	109376	21
I	109376	109377	24
I	109377	109378	23
I	109378	109379	21
I	109379	109380	24
I	109380	109382	22
I	109382	109384	24
I	109384	109386	25
I	109386	109391	23
I	109391	109392	31
I	109392	109394	29
I	109394	109395	31
I	109395	109400	29
I	109400	109401	30
I	109401	109402	29
I	109402	109403	27
I	109403	109405	33
I	109405	109406	32
I	109406	109407	28
I	109407	109411	26
I	109411	109412	24
I	109412	109414	26
I	109414	109420	25
I	109420	109421	17
I	109421	109422	19
I	109422	109424	18
I	109424	109425	19
I	109425	109426	20
I	109426	109427	21
I	109427	109429	25
I	109429	109430	22
I	109430	109431	24
I	109431	109433	19
I	109433	109435	20
I	109435	109436	21
I	109436	109437	27
I	109437	109439	26
I	109439	109441	28
I	109441	109442	26
I	109442	109443	32
I	109443	109445	34
I	109445	109446	36
I	109446	109448	37
I	109448	109450	44
I	109450	109451	40
I	109451	109453	51
I	109453	109454	50
I	109454	109455	52
I	109455	109456	51
I	109456	109457	47
I	109457	109458	50
I	109458	109460	47
I	109460	109462	56
I	109462	109463	54
I	109463	109465	55
I	109465	109466	53
I	109466	109467	50
I	109467	109468	49
I	109468	109470	48
I	109470	109471	43
I	109471	109472	42
I	109472	109474	38
I	109474	109475	36
I	109475	109476	35
I	109476	109477	34
I	109477	109478	29
I	109478	109479	27
I	109479	109480	21
I	109480	109481	20
I	109481	109482	26
I	109482	109484	24
I	109484	109485	22
I	109485	109486	23
I	109486	109487	21
I	109487	109488	24
I	109488	109490	20
I	109490	109491	26
I	109491	109493	24
I	109493	109496	27
I	109496	109497	30
I	109497	109499	31
I	109499	109500	34
I	109500	109502	35
I	109502	109505	40
I	109505	109507	47
I	109507	109508	45
I	109508	109510	50
I	109510	109511	44
I	109511	109512	45
I	109512	109514	46
I	109514	109515	53
I	109515	109516	51
I	109516	109517	48
I	109517	109518	53
I	109518	109520	54
I	109520	109521	51
I	109521	109522	49
I	109522	109524	47
I	109524	109525	45
I	109525	109526	44
I	109526	109527	45
I	109527	109528	44
I	109528	109529	42
I	109529	109531	41
I	109531	109532	37
I	109532	109533	34
I	109533	109534	33
I	109534	109535	31
I	109535	109536	35
I	109536	109538	30
I	109538	109539	31
I	109539	109540	29
I	109540	109541	28
I	109541	109542	34
I	109542	109545	28
I	109545	109546	27
I	109546	109547	24
I	109547	109548	32
I	109548	109549	30
I	109549	109550	28
I	109550	109553	38
I	109553	109555	52
I	109555	109556	54
I	109556	109558	59
I	109558	109559	60
I	109559	109560	71
I	109560	109561	72
I	109561	109562	71
I	109562	109563	79
I	109563	109564	80
I	109564	109565	75
I	109565	109568	80
I	109568	109570	81
I	109570	109571	79
I	109571	109573	90
I	109573	109574	89
I	109574	109575	91
I	109575	109576	84
I	109576	109577	82
I	109577	109579	84
I	109579	109580	77
I	109580	109581	74
I	109581	109582	66
I	109582	109583	62
I	109583	109584	60
I	109584	109586	55
I	109586	109587	62
I	109587	109588	61
I	109588	109590	49
I	109590	109591	48
I	109591	109592	39
I	109592	109593	42
I	109593	109594	39
I	109594	109595	37
I	109595	109598	40
I	109598	109599	47
I	109599	109600	43
I	109600	109601	35
I	109601	109603	42
I	109603	109605	39
I	109605	109606	38
I	109606	109607	37
I	109607	109608	45
I	109608	109611	44
I	109611	109612	45
I	109612	109613	44
I	109613	109614	54
I	109614	109615	48
I	109615	109616	47
I	109616	109619	53
I	109619	109621	56
I	109621	109622	55
I	109622	109623	57
I	109623	109624	58
I	109624	109625	56
I	109625	109626	54
I	109626	109627	51
I	109627	109628	45
I	109628	109629	50
I	109629	109630	46
I	109630	109631	45
I	109631	109634	53
I	109634	109635	52
I	109635	109636	45
I	109636	109637	44
I	109637	109638	45
I	109638	109640	44
I	109640	109641	42
I	109641	109642	35
I	109642	109645	31
I	109645	109646	29
I	109646	109647	37
I	109647	109649	36
I	109649	109650	40
I	109650	109652	37
I	109652	109654	36
I	109654	109656	35
I	109656	109657	30
I	109657	109659	29
I	109659	109661	21
I	109661	109664	25
I	109664	109670	26
I	109670	109671	28
I	109671	109673	30
I	109673	109674	28
I	109674	109675	24
I	109675	109676	16
I	109676	109677	20
I	109677	109682	16
I	109682	109683	18
I	109683	109685	19
I	109685	109686	22
I	109686	109687	23
I	109687	109688	24
I	109688	109689	31
I	109689	109690	29
I	109690	109691	27
I	109691	109692	33
I	109692	109693	32
I	109693	109694	31
I	109694	109695	34
I	109695	109696	35
I	109696	109697	34
I	109697	109698	37
I	109698	109699	36
I	109699	109700	35
I	109700	109702	38
I	109702	109703	39
I	109703	109704	42
I	109704	109706	41
I	109706	109708	44
I	109708	109709	45
I	109709	109710	50
I	109710	109712	49
I	109712	109713	54
I	109713	109714	52
I	109714	109715	50
I	109715	109716	47
I	109716	109717	45
I	109717	109718	44
I	109718	109719	46
I	109719	109721	42
I	109721	109722	49
I	109722	109724	44
I	109724	109725	47
I	109725	109727	45
I	109727	109728	42
I	109728	109729	39
I	109729	109730	40
I	109730	109731	39
I	109731	109734	34
I	109734	109735	33
I	109735	109737	31
I	109737	109738	25
I	109738	109741	24
I	109741	109742	20
I	109742	109745	27
I	109745	109746	48
I	109746	109747	47
I	109747	109748	44
I	109748	109749	45
I	109749	109750	39
I	109750	109751	41
I	109751	109752	42
I	109752	109754	41
I	109754	109755	49
I	109755	109759	48
I	109759	109760	49
I	109760	109763	50
I	109763	109764	56
I	109764	109766	57
I	109766	109767	59
I	109767	109768	58
I	109768	109770	56
I	109770	109771	55
I	109771	109772	51
I	109772	109773	60
I	109773	109774	45
I	109774	109775	42
I	109775	109776	39
I	109776	109778	35
I	109778	109780	37
I	109780	109781	36
I	109781	109782	34
I	109782	109783	30
I	109783	109784	28
I	109784	109788	33
I	109788	109789	32
I	109789	109790	31
I	109790	109792	39
I	109792	109793	35
I	109793	109794	40
I	109794	109795	39
I	109795	109796	41
I	109796	109797	50
I	109797	109798	51
I	109798	109799	50
I	109799	109800	59
I	109800	109801	56
I	109801	109802	50
I	109802	109803	60
I	109803	109804	59
I	109804	109805	60
I	109805	109807	69
I	109807	109808	67
I	109808	109809	71
I	109809	109810	70
I	109810	109811	69
I	109811	109812	72
I	109812	109816	69
I	109816	109817	70
I	109817	109819	72
I	109819	109820	62
I	109820	109821	64
I	109821	109822	61
I	109822	109824	59
I	109824	109825	51
I	109825	109826	50
I	109826	109827	51
I	109827	109828	47
I	109828	109830	45
I	109830	109831	35
I	109831	109832	34
I	109832	109833	33
I	109833	109834	27
I	109834	109835	26
I	109835	109836	28
I	109836	109838	24
I	109838	109839	26
I	109839	109840	22
I	109840	109841	23
I	109841	109844	26
I	109844	109846	28
I	109846	109847	26
I	109847	109848	27
I	109848	109849	24
I	109849	109850	23
I	109850	109851	28
I	109851	109852	27
I	109852	109853	26
I	109853	109854	38
I	109854	109856	34
I	109856	109859	36
I	109859	109860	49
I	109860	109862	47
I	109862	109864	55
I	109864	109865	54
I	109865	109866	62
I	109866	109868	60
I	109868	109870	68
I	109870	109871	66
I	109871	109872	71
I	109872	109873	69
I	109873	109874	70
I	109874	109876	77
I	109876	109877	76
I	109877	109878	78
I	109878	109879	76
I	109879	109880	72
I	109880	109882	85
I	109882	109884	77
I	109884	109885	76
I	109885	109886	74
I	109886	109887	80
I	109887	109888	72
I	109888	109889	71
I	109889	109890	76
I	109890	109891	68
I	109891	109892	67
I	109892	109893	68
I	109893	109894	60
I	109894	109896	59
I	109896	109897	58
I	109897	109899	52
I	109899	109901	49
I	109901	109902	55
I	109902	109903	51
I	109903	109904	50
I	109904	109905	55
I	109905	109906	58
I	109906	109907	55
I	109907	109908	60
I	109908	109909	59
I	109909	109910	53
I	109910	109911	57
I	109911	109913	56
I	109913	109914	64
I	109914	109915	59
I	109915	109917	56
I	109917	109918	53
I	109918	109919	51
I	109919	109922	58
I	109922	109923	63
I	109923	109924	64
I	109924	109925	63
I	109925	109926	70
I	109926	109928	69
I	109928	109929	70
I	109929	109930	68
I	109930	109931	63
I	109931	109932	73
I	109932	109933	68
I	109933	109934	62
I	109934	109935	64
I	109935	109936	60
I	109936	109937	59
I	109937	109938	67
I	109938	109939	62
I	109939	109940	64
I	109940	109942	72
I	109942	109943	64
I	109943	109945	69
I	109945	109946	67
I	109946	109947	69
I	109947	109948	63
I	109948	109950	62
I	109950	109952	54
I	109952	109953	63
I	109953	109954	58
I	109954	109956	57
I	109956	109957	58
I	109957	109958	57
I	109958	109959	67
I	109959	109960	65
I	109960	109962	57
I	109962	109964	56
I	109964	109965	59
I	109965	109966	55
I	109966	109967	50
I	109967	109968	49
I	109968	109970	42
I	109970	109971	51
I	109971	109972	49
I	109972	109973	48
I	109973	109974	49
I	109974	109975	47
I	109975	109976	45
I	109976	109977	53
I	109977	109978	55
I	109978	109979	57
I	109979	109980	59
I	109980	109981	54
I	109981	109984	50
I	109984	109986	46
I	109986	109987	39
I	109987	109988	37
I	109988	109989	50
I	109989	109991	49
I	109991	109992	61
I	109992	109993	60
I	109993	109994	58
I	109994	109995	71
I	109995	109996	70
I	109996	109997	68
I	109997	109998	87
I	109998	109999	82
I	109999	110000	83
I	110000	110001	88
I	110001	110003	86
I	110003	110004	96
I	110004	110005	93
I	110005	110006	92
I	110006	110007	103
I	110007	110009	101
I	110009	110010	112
I	110010	110011	114
I	110011	110012	116
I	110012	110013	118
I	110013	110015	122
I	110015	110016	140
I	110016	110017	136
I	110017	110018	123
I	110018	110019	141
I	110019	110020	138
I	110020	110021	130
I	110021	110024	147
I	110024	110025	153
I	110025	110026	148
I	110026	110027	129
I	110027	110028	130
I	110028	110030	123
I	110030	110031	145
I	110031	110033	135
I	110033	110034	145
I	110034	110035	140
I	110035	110036	134
I	110036	110037	132
I	110037	110038	126
I	110038	110039	121
I	110039	110040	164
I	110040	110041	161
I	110041	110042	160
I	110042	110043	164
I	110043	110044	158
I	110044	110045	146
I	110045	110046	159
I	110046	110047	150
I	110047	110048	147
I	110048	110049	162
I	110049	110051	150
I	110051	110052	176
I	110052	110053	164
I	110053	110054	167
I	110054	110055	184
I	110055	110056	183
I	110056	110057	184
I	110057	110058	231
I	110058	110060	207
I	110060	110061	236
I	110061	110062	235
I	110062	110063	224
I	110063	110064	262
I	110064	110066	263
I	110066	110067	276
I	110067	110069	232
I	110069	110070	241
I	110070	110071	236
I	110071	110072	235
I	110072	110073	252
I	110073	110074	233
I	110074	110075	234
I	110075	110076	254
I	110076	110079	238
I	110079	110081	212
I	110081	110082	217
I	110082	110083	214
I	110083	110084	201
I	110084	110085	238
I	110085	110086	215
I	110086	110087	214
I	110087	110088	226
I	110088	110089	199
I	110089	110090	198
I	110090	110091	234
I	110091	110092	211
I	110092	110093	206
I	110093	110094	210
I	110094	110095	208
I	110095	110096	197
I	110096	110097	196
I	110097	110098	187
I	110098	110099	186
I	110099	110100	199
I	110100	110101	186
I	110101	110102	183
I	110102	110103	209
I	110103	110104	187
I	110104	110105	188
I	110105	110106	192
I	110106	110108	189
I	110108	110110	185
I	110110	110111	181
I	110111	110112	201
I	110112	110113	169
I	110113	110114	158
I	110114	110115	169
I	110115	110117	143
I	110117	110118	181
I	110118	110119	179
I	110119	110120	149
I	110120	110122	154
I	110122	110123	147
I	110123	110125	158
I	110125	110126	159
I	110126	110127	183
I	110127	110128	178
I	110128	110130	168
I	110130	110131	156
I	110131	110132	147
I	110132	110133	149
I	110133	110134	146
I	110134	110135	143
I	110135	110136	151
I	110136	110137	152
I	110137	110138	153
I	110138	110139	162
I	110139	110140	151
I	110140	110141	148
I	110141	110142	136
I	110142	110143	124
I	110143	110145	125
I	110145	110146	103
I	110146	110147	87
I	110147	110148	93
I	110148	110149	94
I	110149	110150	91
I	110150	110151	93
I	110151	110153	81
I	110153	110154	89
I	110154	110155	71
I	110155	110157	72
I	110157	110158	68
I	110158	110159	67
I	110159	110160	71
I	110160	110161	69
I	110161	110162	72
I	110162	110163	87
I	110163	110164	86
I	110164	110165	79
I	110165	110166	77
I	110166	110167	71
I	110167	110168	69
I	110168	110169	95
I	110169	110171	92
I	110171	110172	95
I	110172	110173	96
I	110173	110174	95
I	110174	110175	102
I	110175	110176	95
I	110176	110177	97
I	110177	110178	103
I	110178	110179	101
I	110179	110180	97
I	110180	110181	105
I	110181	110182	98
I	110182	110183	94
I	110183	110184	95
I	110184	110185	94
I	110185	110186	90
I	110186	110187	93
I	110187	110188	90
I	110188	110189	88
I	110189	110191	98
I	110191	110192	83
I	110192	110193	84
I	110193	110195	82
I	110195	110196	83
I	110196	110198	57
I	110198	110200	66
I	110200	110201	61
I	110201	110202	65
I	110202	110203	59
I	110203	110205	58
I	110205	110206	52
I	110206	110207	51
I	110207	110208	73
I	110208	110209	76
I	110209	110210	70
I	110210	110212	74
I	110212	110213	73
I	110213	110215	92
I	110215	110216	89
I	110216	110217	92
I	110217	110218	86
I	110218	110219	84
I	110219	110221	90
I	110221	110222	88
I	110222	110223	95
I	110223	110224	90
I	110224	110225	91
I	110225	110226	94
I	110226	110227	91
I	110227	110228	85
I	110228	110229	107
I	110229	110230	104
I	110230	110231	119
I	110231	110233	120
I	110233	110234	119
I	110234	110235	140
I	110235	110236	129
I	110236	110237	118
I	110237	110238	121
I	110238	110240	119
I	110240	110241	130
I	110241	110242	125
I	110242	110243	111
I	110243	110245	124
I	110245	110246	116
I	110246	110248	126
I	110248	110249	120
I	110249	110250	119
I	110250	110251	113
I	110251	110252	115
I	110252	110253	172
I	110253	110254	170
I	110254	110255	172
I	110255	110256	170
I	110256	110257	153
I	110257	110258	151
I	110258	110259	156
I	110259	110260	151
I	110260	110261	144
I	110261	110262	142
I	110262	110263	130
I	110263	110264	123
I	110264	110265	147
I	110265	110266	144
I	110266	110267	143
I	110267	110268	150
I	110268	110269	139
I	110269	110270	138
I	110270	110271	139
I	110271	110272	135
I	110272	110274	128
I	110274	110275	122
I	110275	110276	118
I	110276	110277	121
I	110277	110278	120
I	110278	110280	119
I	110280	110281	94
I	110281	110282	70
I	110282	110284	67
I	110284	110285	64
I	110285	110287	69
I	110287	110288	62
I	110288	110290	65
I	110290	110291	64
I	110291	110292	82
I	110292	110293	81
I	110293	110294	63
I	110294	110295	90
I	110295	110296	89
I	110296	110297	84
I	110297	110298	98
I	110298	110299	97
I	110299	110300	95
I	110300	110301	104
I	110301	110302	106
I	110302	110303	105
I	110303	110305	116
I	110305	110306	112
I	110306	110307	133
I	110307	110308	128
I	110308	110310	127
I	110310	110312	126
I	110312	110313	142
I	110313	110314	144
I	110314	110315	141
I	110315	110316	174
I	110316	110317	175
I	110317	110318	173
I	110318	110319	184
I	110319	110320	180
I	110320	110321	170
I	110321	110322	162
I	110322	110323	154
I	110323	110324	136
I	110324	110325	139
I	110325	110326	138
I	110326	110327	125
I	110327	110329	126
I	110329	110330	121
I	110330	110331	147
I	110331	110332	148
I	110332	110333	139
I	110333	110334	169
I	110334	110335	162
I	110335	110336	149
I	110336	110337	154
I	110337	110339	156
I	110339	110340	157
I	110340	110341	153
I	110341	110342	143
I	110342	110343	142
I	110343	110344	121
I	110344	110345	111
I	110345	110346	124
I	110346	110347	117
I	110347	110348	112
I	110348	110349	111
I	110349	110350	108
I	110350	110351	106
I	110351	110352	110
I	110352	110353	109
I	110353	110355	107
I	110355	110356	106
I	110356	110358	103
I	110358	110359	83
I	110359	110360	79
I	110360	110361	72
I	110361	110362	45
I	110362	110363	39
I	110363	110364	56
I	110364	110365	55
I	110365	110366	65
I	110366	110367	80
I	110367	110368	77
I	110368	110369	74
I	110369	110370	81
I	110370	110372	82
I	110372	110373	81
I	110373	110377	68
I	110377	110378	67
I	110378	110380	111
I	110380	110381	113
I	110381	110384	175
I	110384	110385	206
I	110385	110386	208
I	110386	110387	209
I	110387	110388	242
I	110388	110390	243
I	110390	110391	260
I	110391	110392	258
I	110392	110393	249
I	110393	110394	256
I	110394	110395	233
I	110395	110396	230
I	110396	110397	229
I	110397	110398	224
I	110398	110399	220
I	110399	110400	231
I	110400	110401	230
I	110401	110402	232
I	110402	110405	233
I	110405	110406	232
I	110406	110408	183
I	110408	110409	178
I	110409	110410	128
I	110410	110411	117
I	110411	110412	119
I	110412	110413	92
I	110413	110414	88
I	110414	110415	90
I	110415	110416	72
I	110416	110417	69
I	110417	110418	53
I	110418	110419	51
I	110419	110420	32
I	110420	110421	33
I	110421	110427	20
I	110427	110430	9
I	110430	110436	6
I	110436	110438	7
I	110438	110439	8
I	110439	110442	6
I	110442	110447	3
I	110447	110463	2
I	110470	110475	2
I	110475	110498	3
I	110498	110505	1
I	110610	110637	1
I	110651	110654	1
I	110654	110681	2
I	110681	110684	1
I	110710	110715	1
I	110715	110721	2
I	110721	110736	3
I	110736	110740	4
I	110740	110746	3
I	110746	110749	2
I	110749	110761	1
I	110761	110764	2
I	110764	110770	1
I	110770	110772	2
I	110772	110786	3
I	110786	110789	4
I	110789	110799	3
I	110799	110801	2
I	110801	110816	1
I	110818	110825	1
I	110825	110831	3
I	110831	110834	4
I	110834	110835	10
I	110835	110837	13
I	110837	110838	14
I	110838	110841	23
I	110841	110843	32
I	110843	110844	33
I	110844	110847	34
I	110847	110848	45
I	110848	110850	46
I	110850	110853	48
I	110853	110855	56
I	110855	110856	57
I	110856	110857	69
I	110857	110860	70
I	110860	110861	69
I	110861	110862	70
I	110862	110863	71
I	110863	110864	72
I	110864	110865	64
I	110865	110866	72
I	110866	110868	66
I	110868	110869	72
I	110869	110871	63
I	110871	110872	83
I	110872	110873	85
I	110873	110875	86
I	110875	110879	79
I	110879	110880	78
I	110880	110881	86
I	110881	110882	85
I	110882	110883	80
I	110883	110884	81
I	110884	110885	77
I	110885	110886	72
I	110886	110888	90
I	110888	110889	89
I	110889	110890	91
I	110890	110891	89
I	110891	110892	90
I	110892	110893	105
I	110893	110895	94
I	110895	110896	95
I	110896	110897	94
I	110897	110898	87
I	110898	110899	92
I	110899	110900	81
I	110900	110901	71
I	110901	110902	77
I	110902	110903	78
I	110903	110904	77
I	110904	110905	89
I	110905	110906	88
I	110906	110907	84
I	110907	110908	102
I	110908	110909	98
I	110909	110910	92
I	110910	110913	100
I	110913	110914	104
I	110914	110915	85
I	110915	110916	84
I	110916	110917	93
I	110917	110918	95
I	110918	110919	94
I	110919	110920	96
I	110920	110921	95
I	110921	110922	82
I	110922	110923	96
I	110923	110924	95
I	110924	110925	94
I	110925	110926	99
I	110926	110927	95
I	110927	110928	94
I	110928	110929	110
I	110929	110930	106
I	110930	110931	104
I	110931	110932	102
I	110932	110933	100
I	110933	110934	99
I	110934	110936	102
I	110936	110937	89
I	110937	110938	91
I	110938	110939	87
I	110939	110940	83
I	110940	110941	87
I	110941	110943	79
I	110943	110944	91
I	110944	110945	85
I	110945	110946	82
I	110946	110947	111
I	110947	110949	110
I	110949	110950	108
I	110950	110952	96
I	110952	110953	99
I	110953	110954	95
I	110954	110955	93
I	110955	110956	97
I	110956	110957	95
I	110957	110958	81
I	110958	110959	83
I	110959	110960	81
I	110960	110961	76
I	110961	110963	80
I	110963	110964	78
I	110964	110966	86
I	110966	110967	84
I	110967	110969	92
I	110969	110970	88
I	110970	110972	86
I	110972	110973	75
I	110973	110974	80
I	110974	110975	60
I	110975	110979	53
I	110979	110980	57
I	110980	110981	56
I	110981	110982	53
I	110982	110984	68
I	110984	110985	67
I	110985	110986	69
I	110986	110987	64
I	110987	110988	62
I	110988	110989	66
I	110989	110990	65
I	110990	110991	58
I	110991	110992	63
I	110992	110993	60
I	110993	110994	54
I	110994	110995	60
I	110995	110996	56
I	110996	110997	54
I	110997	111000	71
I	111000	111001	70
I	111001	111002	68
I	111002	111003	63
I	111003	111006	70
I	111006	111007	87
I	111007	111008	85
I	111008	111009	84
I	111009	111010	90
I	111010	111011	88
I	111011	111012	76
I	111012	111014	86
I	111014	111015	82
I	111015	111016	101
I	111016	111017	99
I	111017	111018	97
I	111018	111019	102
I	111019	111022	103
I	111022	111025	100
I	111025	111026	87
I	111026	111027	85
I	111027	111028	140
I	111028	111029	142
I	111029	111030	143
I	111030	111032	146
I	111032	111034	137
I	111034	111035	126
I	111035	111036	122
I	111036	111038	129
I	111038	111039	124
I	111039	111040	130
I	111040	111041	124
I	111041	111043	120
I	111043	111044	103
I	111044	111045	101
I	111045	111046	107
I	111046	111048	104
I	111048	111049	114
I	111049	111050	111
I	111050	111051	109
I	111051	111052	116
I	111052	111053	113
I	111053	111054	111
I	111054	111055	146
I	111055	111056	97
I	111056	111057	93
I	111057	111058	92
I	111058	111059	93
I	111059	111060	91
I	111060	111061	101
I	111061	111062	103
I	111062	111063	104
I	111063	111065	106
I	111065	111066	96
I	111066	111067	98
I	111067	111068	99
I	111068	111072	91
I	111072	111073	90
I	111073	111076	85
I	111076	111077	74
I	111077	111079	72
I	111079	111080	70
I	111080	111081	62
I	111081	111082	60
I	111082	111083	46
I	111083	111084	29
I	111084	111085	28
I	111085	111086	26
I	111086	111088	25
I	111088	111089	14
I	111089	111090	12
I	111090	111091	40
I	111091	111092	39
I	111092	111093	37
I	111093	111094	35
I	111094	111095	33
I	111095	111096	34
I	111096	111098	40
I	111098	111099	38
I	111099	111102	43
I	111102	111105	52
I	111105	111106	57
I	111106	111107	58
I	111107	111108	60
I	111108	111110	68
I	111110	111111	67
I	111111	111114	68
I	111114	111115	69
I	111115	111117	70
I	111117	111118	79
I	111118	111119	81
I	111119	111120	54
I	111120	111124	57
I	111124	111125	55
I	111125	111126	53
I	111126	111127	59
I	111127	111129	54
I	111129	111130	62
I	111130	111131	54
I	111131	111132	55
I	111132	111133	64
I	111133	111134	62
I	111134	111135	58
I	111135	111137	66
I	111137	111138	57
I	111138	111139	62
I	111139	111141	61
I	111141	111142	72
I	111142	111143	70
I	111143	111144	69
I	111144	111145	71
I	111145	111146	69
I	111146	111147	62
I	111147	111148	63
I	111148	111149	64
I	111149	111150	59
I	111150	111151	74
I	111151	111153	75
I	111153	111154	76
I	111154	111155	74
I	111155	111156	68
I	111156	111158	71
I	111158	111159	66
I	111159	111160	68
I	111160	111161	66
I	111161	111162	59
I	111162	111163	69
I	111163	111164	67
I	111164	111165	60
I	111165	111166	76
I	111166	111167	74
I	111167	111168	70
I	111168	111169	69
I	111169	111170	64
I	111170	111171	62
I	111171	111173	71
I	111173	111174	70
I	111174	111175	80
I	111175	111176	79
I	111176	111177	78
I	111177	111178	89
I	111178	111179	76
I	111179	111180	75
I	111180	111181	78
I	111181	111182	82
I	111182	111183	81
I	111183	111185	95
I	111185	111186	93
I	111186	111188	98
I	111188	111189	94
I	111189	111190	102
I	111190	111191	96
I	111191	111192	95
I	111192	111193	97
I	111193	111194	88
I	111194	111195	85
I	111195	111197	89
I	111197	111198	88
I	111198	111200	108
I	111200	111201	100
I	111201	111202	116
I	111202	111203	111
I	111203	111204	106
I	111204	111205	117
I	111205	111207	106
I	111207	111208	114
I	111208	111210	108
I	111210	111212	125
I	111212	111213	108
I	111213	111214	118
I	111214	111216	113
I	111216	111217	118
I	111217	111218	112
I	111218	111219	107
I	111219	111221	108
I	111221	111222	107
I	111222	111223	106
I	111223	111224	104
I	111224	111225	103
I	111225	111226	125
I	111226	111227	121
I	111227	111228	108
I	111228	111229	117
I	111229	111230	111
I	111230	111231	100
I	111231	111232	108
I	111232	111233	97
I	111233	111235	99
I	111235	111236	97
I	111236	111237	91
I	111237	111238	90
I	111238	111239	89
I	111239	111240	78
I	111240	111241	95
I	111241	111242	93
I	111242	111243	99
I	111243	111245	108
I	111245	111246	103
I	111246	111248	104
I	111248	111251	103
I	111251	111252	102
I	111252	111253	111
I	111253	111254	87
I	111254	111255	85
I	111255	111257	102
I	111257	111258	94
I	111258	111260	91
I	111260	111261	83
I	111261	111262	84
I	111262	111265	81
I	111265	111266	80
I	111266	111267	74
I	111267	111269	94
I	111269	111270	74
I	111270	111271	80
I	111271	111272	77
I	111272	111274	73
I	111274	111276	72
I	111276	111279	76
I	111279	111280	81
I	111280	111281	77
I	111281	111282	76
I	111282	111283	78
I	111283	111284	73
I	111284	111285	64
I	111285	111286	66
I	111286	111288	69
I	111288	111290	68
I	111290	111291	69
I	111291	111292	80
I	111292	111293	81
I	111293	111294	80
I	111294	111295	92
I	111295	111296	84
I	111296	111297	73
I	111297	111298	72
I	111298	111299	64
I	111299	111300	65
I	111300	111301	69
I	111301	111303	70
I	111303	111304	89
I	111304	111305	88
I	111305	111307	87
I	111307	111308	86
I	111308	111309	74
I	111309	111310	80
I	111310	111311	81
I	111311	111312	77
I	111312	111313	83
I	111313	111315	76
I	111315	111316	84
I	111316	111318	85
I	111318	111319	88
I	111319	111320	89
I	111320	111322	76
I	111322	111323	71
I	111323	111324	60
I	111324	111326	63
I	111326	111327	61
I	111327	111328	64
I	111328	111329	65
I	111329	111330	57
I	111330	111331	60
I	111331	111332	48
I	111332	111333	45
I	111333	111334	44
I	111334	111336	43
I	111336	111337	67
I	111337	111338	65
I	111338	111339	61
I	111339	111341	65
I	111341	111342	60
I	111342	111343	59
I	111343	111344	55
I	111344	111345	52
I	111345	111346	56
I	111346	111347	55
I	111347	111350	52
I	111350	111351	51
I	111351	111352	56
I	111352	111354	55
I	111354	111355	60
I	111355	111356	59
I	111356	111357	57
I	111357	111358	58
I	111358	111359	57
I	111359	111360	54
I	111360	111361	52
I	111361	111363	50
I	111363	111364	48
I	111364	111365	43
I	111365	111366	27
I	111366	111367	24
I	111367	111368	23
I	111368	111370	20
I	111370	111372	19
I	111372	111373	30
I	111373	111375	25
I	111375	111377	34
I	111377	111378	35
I	111378	111379	43
I	111379	111380	42
I	111380	111381	39
I	111381	111382	42
I	111382	111384	37
I	111384	111387	55
I	111387	111390	64
I	111390	111391	84
I	111391	111393	85
I	111393	111396	88
I	111396	111399	103
I	111399	111400	106
I	111400	111402	94
I	111402	111403	105
I	111403	111404	102
I	111404	111405	95
I	111405	111407	96
I	111407	111408	92
I	111408	111409	93
I	111409	111410	96
I	111410	111411	90
I	111411	111412	95
I	111412	111413	91
I	111413	111414	84
I	111414	111415	85
I	111415	111416	79
I	111416	111417	76
I	111417	111418	85
I	111418	111419	72
I	111419	111420	65
I	111420	111422	69
I	111422	111423	68
I	111423	111424	73
I	111424	111425	61
I	111425	111426	59
I	111426	111428	71
I	111428	111429	69
I	111429	111430	67
I	111430	111432	58
I	111432	111434	59
I	111434	111435	57
I	111435	111436	54
I	111436	111438	49
I	111438	111440	54
I	111440	111441	48
I	111441	111442	54
I	111442	111444	53
I	111444	111445	58
I	111445	111446	52
I	111446	111447	51
I	111447	111448	68
I	111448	111449	66
I	111449	111450	65
I	111450	111451	66
I	111451	111452	65
I	111452	111454	60
I	111454	111455	58
I	111455	111456	55
I	111456	111457	49
I	111457	111459	48
I	111459	111460	51
I	111460	111461	50
I	111461	111462	49
I	111462	111464	50
I	111464	111465	49
I	111465	111466	54
I	111466	111467	53
I	111467	111468	50
I	111468	111469	52
I	111469	111471	47
I	111471	111472	56
I	111472	111474	47
I	111474	111475	45
I	111475	111476	39
I	111476	111477	29
I	111477	111478	41
I	111478	111479	43
I	111479	111483	42
I	111483	111486	48
I	111486	111487	52
I	111487	111488	51
I	111488	111489	50
I	111489	111491	51
I	111491	111492	50
I	111492	111493	57
I	111493	111495	51
I	111495	111496	67
I	111496	111497	65
I	111497	111499	63
I	111499	111500	57
I	111500	111501	56
I	111501	111504	57
I	111504	111505	65
I	111505	111506	54
I	111506	111507	51
I	111507	111508	66
I	111508	111510	67
I	111510	111511	78
I	111511	111512	74
I	111512	111513	72
I	111513	111514	77
I	111514	111515	73
I	111515	111516	72
I	111516	111517	82
I	111517	111519	81
I	111519	111520	84
I	111520	111521	79
I	111521	111522	78
I	111522	111523	72
I	111523	111524	73
I	111524	111525	65
I	111525	111526	73
I	111526	111529	74
I	111529	111531	73
I	111531	111533	74
I	111533	111534	66
I	111534	111535	65
I	111535	111536	48
I	111536	111537	49
I	111537	111538	59
I	111538	111539	54
I	111539	111540	51
I	111540	111541	56
I	111541	111543	51
I	111543	111545	56
I	111545	111546	54
I	111546	111547	52
I	111547	111548	51
I	111548	111549	49
I	111549	111550	56
I	111550	111551	55
I	111551	111552	53
I	111552	111554	54
I	111554	111555	49
I	111555	111557	57
I	111557	111558	56
I	111558	111559	57
I	111559	111561	56
I	111561	111562	59
I	111562	111563	60
I	111563	111564	62
I	111564	111565	66
I	111565	111566	62
I	111566	111567	53
I	111567	111568	59
I	111568	111569	57
I	111569	111570	54
I	111570	111571	63
I	111571	111572	65
I	111572	111573	61
I	111573	111574	68
I	111574	111575	67
I	111575	111576	64
I	111576	111578	74
I	111578	111579	69
I	111579	111580	77
I	111580	111581	76
I	111581	111582	75
I	111582	111583	76
I	111583	111584	68
I	111584	111585	65
I	111585	111586	73
I	111586	111587	75
I	111587	111588	74
I	111588	111589	73
I	111589	111592	70
I	111592	111594	65
I	111594	111595	68
I	111595	111596	62
I	111596	111597	61
I	111597	111598	59
I	111598	111599	53
I	111599	111600	49
I	111600	111601	62
I	111601	111602	56
I	111602	111603	54
I	111603	111604	53
I	111604	111606	39
I	111606	111607	53
I	111607	111608	49
I	111608	111609	47
I	111609	111610	46
I	111610	111612	45
I	111612	111613	50
I	111613	111615	45
I	111615	111616	58
I	111616	111618	56
I	111618	111619	74
I	111619	111620	73
I	111620	111621	72
I	111621	111623	78
I	111623	111624	79
I	111624	111626	139
I	111626	111627	141
I	111627	111628	147
I	111628	111629	138
I	111629	111630	139
I	111630	111633	138
I	111633	111634	155
I	111634	111635	143
I	111635	111636	142
I	111636	111639	155
I	111639	111640	162
I	111640	111642	155
I	111642	111644	211
I	111644	111645	202
I	111645	111646	208
I	111646	111648	193
I	111648	111649	195
I	111649	111650	192
I	111650	111651	187
I	111651	111652	188
I	111652	111653	182
I	111653	111654	126
I	111654	111655	140
I	111655	111656	130
I	111656	111657	128
I	111657	111658	130
I	111658	111660	131
I	111660	111661	155
I	111661	111662	149
I	111662	111663	139
I	111663	111664	150
I	111664	111665	149
I	111665	111666	137
I	111666	111667	149
I	111667	111669	145
I	111669	111670	154
I	111670	111671	128
I	111671	111672	114
I	111672	111673	113
I	111673	111674	110
I	111674	111675	106
I	111675	111677	148
I	111677	111678	146
I	111678	111681	178
I	111681	111682	193
I	111682	111683	178
I	111683	111684	176
I	111684	111686	191
I	111686	111687	190
I	111687	111688	207
I	111688	111689	201
I	111689	111690	197
I	111690	111691	200
I	111691	111692	197
I	111692	111693	189
I	111693	111694	193
I	111694	111695	189
I	111695	111696	182
I	111696	111697	192
I	111697	111698	187
I	111698	111699	171
I	111699	111702	172
I	111702	111703	175
I	111703	111704	171
I	111704	111705	137
I	111705	111706	152
I	111706	111707	140
I	111707	111708	121
I	111708	111709	154
I	111709	111710	144
I	111710	111711	143
I	111711	111712	145
I	111712	111713	144
I	111713	111714	132
I	111714	111715	137
I	111715	111716	122
I	111716	111717	110
I	111717	111719	130
I	111719	111720	124
I	111720	111721	139
I	111721	111723	135
I	111723	111724	150
I	111724	111725	144
I	111725	111726	142
I	111726	111727	148
I	111727	111729	149
I	111729	111730	155
I	111730	111731	149
I	111731	111732	143
I	111732	111733	171
I	111733	111734	165
I	111734	111735	157
I	111735	111736	149
I	111736	111737	140
I	111737	111738	125
I	111738	111739	122
I	111739	111740	116
I	111740	111741	120
I	111741	111742	134
I	111742	111743	132
I	111743	111744	130
I	111744	111745	153
I	111745	111746	149
I	111746	111747	141
I	111747	111748	138
I	111748	111749	140
I	111749	111750	126
I	111750	111751	122
I	111751	111752	115
I	111752	111753	105
I	111753	111754	108
I	111754	111755	107
I	111755	111756	100
I	111756	111757	98
I	111757	111758	96
I	111758	111759	93
I	111759	111760	99
I	111760	111761	92
I	111761	111762	77
I	111762	111764	75
I	111764	111765	71
I	111765	111766	83
I	111766	111767	85
I	111767	111768	84
I	111768	111769	97
I	111769	111770	95
I	111770	111771	79
I	111771	111772	77
I	111772	111774	73
I	111774	111775	77
I	111775	111776	74
I	111776	111777	70
I	111777	111779	75
I	111779	111780	74
I	111780	111781	85
I	111781	111782	81
I	111782	111783	82
I	111783	111784	83
I	111784	111785	84
I	111785	111786	87
I	111786	111787	103
I	111787	111788	92
I	111788	111789	93
I	111789	111792	102
I	111792	111794	109
I	111794	111795	100
I	111795	111796	96
I	111796	111797	83
I	111797	111798	84
I	111798	111799	105
I	111799	111800	106
I	111800	111801	103
[truncated: 8,072 more rows]
