# Supplementary material for: svist4get: a simple visualization tool for genomic tracks from sequencing experiments
Source: BMC Bioinformatics. 2019 Mar 6;20:113. doi: 10.1186/s12859-019-2706-8 (PMC6404320; doi:10.1186/s12859-019-2706-8)
Supplement: Supplementary file 1 — Svist4get source code and sample data. Python code and samples of yeast data used for generation of figures. (TGZ 5787 kb) [file 12859_2019_2706_MOESM1_ESM.tgz › ./svist4get/svist4get/svist4get_data/mata_ribo2_minus.bedGraph]

V01313.1	91	97	1
V01313.1	97	114	2
V01313.1	114	119	3
V01313.1	119	126	2
V01313.1	126	144	1
V01313.1	157	172	1
V01313.1	172	187	2
V01313.1	187	200	1
V01313.1	213	214	1
V01313.1	214	242	2
V01313.1	242	244	1
V01313.1	247	275	1
V01313.1	280	309	1
V01313.1	372	387	1
V01313.1	387	390	2
V01313.1	390	401	3
V01313.1	401	416	2
V01313.1	416	418	1
V01313.1	444	450	1
V01313.1	450	473	2
V01313.1	473	479	1
V01313.1	559	567	2
V01313.1	567	588	3
V01313.1	588	590	2
V01313.1	590	596	1
V01313.1	714	720	1
V01313.1	720	735	2
V01313.1	735	743	3
V01313.1	743	749	2
V01313.1	749	764	1
V01313.1	882	885	3
V01313.1	885	897	4
V01313.1	897	910	5
V01313.1	910	911	3
V01313.1	911	914	2
V01313.1	914	926	1
V01313.1	933	948	1
V01313.1	948	951	2
V01313.1	951	961	3
V01313.1	961	973	2
V01313.1	973	979	1
V01313.1	996	1000	1
V01313.1	1000	1005	2
V01313.1	1005	1008	3
V01313.1	1008	1023	4
V01313.1	1023	1034	3
V01313.1	1034	1036	2
V01313.1	1036	1038	1
V01313.1	1038	1039	2
V01313.1	1039	1067	1
V01313.1	1088	1104	1
V01313.1	1104	1107	2
V01313.1	1107	1117	3
V01313.1	1117	1132	2
V01313.1	1132	1136	1
V01313.1	1143	1146	1
V01313.1	1146	1148	3
V01313.1	1148	1149	4
V01313.1	1149	1155	6
V01313.1	1155	1158	7
V01313.1	1158	1160	9
V01313.1	1160	1161	10
V01313.1	1161	1164	11
V01313.1	1164	1172	12
V01313.1	1172	1176	11
V01313.1	1176	1178	8
V01313.1	1178	1179	6
V01313.1	1179	1184	11
V01313.1	1184	1186	10
V01313.1	1186	1187	9
V01313.1	1187	1188	8
V01313.1	1188	1190	7
V01313.1	1190	1194	6
V01313.1	1194	1197	5
V01313.1	1197	1206	6
V01313.1	1206	1208	7
V01313.1	1208	1209	6
V01313.1	1209	1212	4
V01313.1	1212	1213	5
V01313.1	1213	1215	7
V01313.1	1215	1217	8
V01313.1	1217	1220	14
V01313.1	1220	1221	15
V01313.1	1221	1223	19
V01313.1	1223	1225	26
V01313.1	1225	1226	25
V01313.1	1226	1229	26
V01313.1	1229	1232	30
V01313.1	1232	1234	32
V01313.1	1234	1235	33
V01313.1	1235	1237	36
V01313.1	1237	1238	35
V01313.1	1238	1240	36
V01313.1	1240	1241	35
V01313.1	1241	1242	37
V01313.1	1242	1243	36
V01313.1	1243	1244	40
V01313.1	1244	1245	39
V01313.1	1245	1246	35
V01313.1	1246	1249	32
V01313.1	1249	1250	31
V01313.1	1250	1251	28
V01313.1	1251	1252	26
V01313.1	1252	1253	24
V01313.1	1253	1256	22
V01313.1	1256	1258	23
V01313.1	1258	1259	18
V01313.1	1259	1264	17
V01313.1	1264	1267	12
V01313.1	1267	1270	10
V01313.1	1270	1271	8
V01313.1	1271	1272	10
V01313.1	1272	1274	5
V01313.1	1274	1277	7
V01313.1	1277	1278	10
V01313.1	1278	1279	11
V01313.1	1279	1282	12
V01313.1	1282	1283	11
V01313.1	1283	1286	18
V01313.1	1286	1289	20
V01313.1	1289	1299	35
V01313.1	1299	1300	34
V01313.1	1300	1302	33
V01313.1	1302	1304	32
V01313.1	1304	1305	31
V01313.1	1305	1306	28
V01313.1	1306	1308	27
V01313.1	1308	1310	25
V01313.1	1310	1311	23
V01313.1	1311	1312	22
V01313.1	1312	1314	18
V01313.1	1314	1316	15
V01313.1	1316	1317	14
V01313.1	1317	1318	2
V01313.1	1332	1345	1
V01313.1	1345	1349	3
V01313.1	1349	1360	5
V01313.1	1360	1372	4
V01313.1	1372	1376	3
V01313.1	1376	1377	2
V01313.1	1634	1663	1
V01313.1	1670	1700	1
V01313.1	1720	1735	1
V01313.1	1735	1750	2
V01313.1	1750	1764	1
V01313.1	1783	1810	1
V01313.1	1810	1813	2
V01313.1	1813	1838	1
V01313.1	2389	2393	1
V01313.1	2393	2399	2
V01313.1	2399	2419	3
V01313.1	2419	2422	2
V01313.1	2422	2427	1
