# Supplementary material for: svist4get: a simple visualization tool for genomic tracks from sequencing experiments
Source: BMC Bioinformatics. 2019 Mar 6;20:113. doi: 10.1186/s12859-019-2706-8 (PMC6404320; doi:10.1186/s12859-019-2706-8)
Supplement: Supplementary file 1 — Svist4get source code and sample data. Python code and samples of yeast data used for generation of figures. (TGZ 5787 kb) [file 12859_2019_2706_MOESM1_ESM.tgz › ./svist4get/svist4get/svist4get_data/mata_ribo2_plus.bedGraph]

V01313.1	1254	1276	1
V01313.1	1520	1521	1
V01313.1	1521	1525	2
V01313.1	1525	1527	9
V01313.1	1527	1530	11
V01313.1	1530	1534	13
V01313.1	1534	1542	14
V01313.1	1542	1544	18
V01313.1	1544	1547	20
V01313.1	1547	1548	22
V01313.1	1548	1549	25
V01313.1	1549	1551	23
V01313.1	1551	1553	28
V01313.1	1553	1554	29
V01313.1	1554	1555	32
V01313.1	1555	1556	27
V01313.1	1556	1557	28
V01313.1	1557	1558	29
V01313.1	1558	1559	28
V01313.1	1559	1563	29
V01313.1	1563	1568	31
V01313.1	1568	1569	32
V01313.1	1569	1571	42
V01313.1	1571	1572	44
V01313.1	1572	1573	45
V01313.1	1573	1575	43
V01313.1	1575	1576	41
V01313.1	1576	1577	37
V01313.1	1577	1578	43
V01313.1	1578	1580	44
V01313.1	1580	1581	45
V01313.1	1581	1582	52
V01313.1	1582	1583	42
V01313.1	1583	1585	47
V01313.1	1585	1588	48
V01313.1	1588	1589	47
V01313.1	1589	1591	48
V01313.1	1591	1594	47
V01313.1	1594	1595	46
V01313.1	1595	1597	45
V01313.1	1597	1598	34
V01313.1	1598	1600	33
V01313.1	1600	1603	27
V01313.1	1603	1606	26
V01313.1	1606	1608	18
V01313.1	1608	1609	19
V01313.1	1609	1610	11
V01313.1	1610	1612	13
V01313.1	1612	1615	7
V01313.1	1615	1633	6
V01313.1	1633	1637	4
V01313.1	1637	1639	3
V01313.1	1639	1640	2
V01313.1	1688	1690	1
V01313.1	1690	1691	2
V01313.1	1691	1694	7
V01313.1	1694	1695	8
V01313.1	1695	1698	11
V01313.1	1698	1699	13
V01313.1	1699	1700	15
V01313.1	1700	1701	17
V01313.1	1701	1703	19
V01313.1	1703	1704	20
V01313.1	1704	1706	24
V01313.1	1706	1707	25
V01313.1	1707	1708	26
V01313.1	1708	1710	27
V01313.1	1710	1712	28
V01313.1	1712	1714	29
V01313.1	1714	1715	30
V01313.1	1715	1717	31
V01313.1	1717	1718	30
V01313.1	1718	1720	32
V01313.1	1720	1723	26
V01313.1	1723	1726	22
V01313.1	1726	1729	20
V01313.1	1729	1730	16
V01313.1	1730	1731	15
V01313.1	1731	1732	16
V01313.1	1732	1733	11
V01313.1	1733	1736	12
V01313.1	1736	1738	11
V01313.1	1738	1741	10
V01313.1	1741	1742	9
V01313.1	1742	1744	11
V01313.1	1744	1747	9
V01313.1	1747	1755	7
V01313.1	1755	1759	8
V01313.1	1759	1760	7
V01313.1	1760	1762	6
V01313.1	1762	1763	5
V01313.1	1763	1764	8
V01313.1	1764	1765	9
V01313.1	1765	1767	8
V01313.1	1767	1771	10
V01313.1	1771	1772	7
V01313.1	1772	1774	9
V01313.1	1774	1775	10
V01313.1	1775	1779	19
V01313.1	1779	1781	21
V01313.1	1781	1784	22
V01313.1	1784	1786	23
V01313.1	1786	1792	22
V01313.1	1792	1793	19
V01313.1	1793	1795	18
V01313.1	1795	1798	16
V01313.1	1798	1801	17
V01313.1	1801	1802	16
V01313.1	1802	1804	17
V01313.1	1804	1805	9
V01313.1	1805	1807	8
V01313.1	1807	1809	6
V01313.1	1809	1810	7
V01313.1	1810	1813	6
V01313.1	1813	1817	5
V01313.1	1817	1823	6
V01313.1	1823	1826	9
V01313.1	1826	1827	12
V01313.1	1827	1829	14
V01313.1	1829	1831	18
V01313.1	1831	1832	17
V01313.1	1832	1834	19
V01313.1	1834	1836	18
V01313.1	1836	1837	17
V01313.1	1837	1841	18
V01313.1	1841	1847	23
V01313.1	1847	1850	24
V01313.1	1850	1852	25
V01313.1	1852	1855	21
V01313.1	1855	1856	16
V01313.1	1856	1857	17
V01313.1	1857	1858	20
V01313.1	1858	1860	16
V01313.1	1860	1861	18
V01313.1	1861	1863	16
V01313.1	1863	1864	19
V01313.1	1864	1865	21
V01313.1	1865	1869	31
V01313.1	1869	1870	32
V01313.1	1870	1872	28
V01313.1	1872	1873	31
V01313.1	1873	1875	32
V01313.1	1875	1876	33
V01313.1	1876	1877	32
V01313.1	1877	1879	34
V01313.1	1879	1883	33
V01313.1	1883	1884	34
V01313.1	1884	1885	35
V01313.1	1885	1886	31
V01313.1	1886	1887	33
V01313.1	1887	1888	36
V01313.1	1888	1889	34
V01313.1	1889	1891	37
V01313.1	1891	1892	35
V01313.1	1892	1894	38
V01313.1	1894	1897	24
V01313.1	1897	1899	25
V01313.1	1899	1900	26
V01313.1	1900	1901	25
V01313.1	1901	1903	28
V01313.1	1903	1906	26
V01313.1	1906	1907	24
V01313.1	1907	1912	26
V01313.1	1912	1914	24
V01313.1	1914	1915	25
V01313.1	1915	1918	20
V01313.1	1918	1921	17
V01313.1	1921	1922	15
V01313.1	1922	1924	14
V01313.1	1924	1926	11
V01313.1	1926	1927	13
V01313.1	1927	1928	12
V01313.1	1928	1930	14
V01313.1	1930	1932	8
V01313.1	1932	1935	7
V01313.1	1935	1936	6
V01313.1	1936	1943	5
V01313.1	1943	1953	4
V01313.1	1953	1957	2
V01313.1	1989	1997	1
V01313.1	1997	1998	4
V01313.1	1998	2002	6
V01313.1	2002	2019	10
V01313.1	2019	2027	9
V01313.1	2027	2031	4
V01313.1	2155	2160	1
V01313.1	2160	2163	2
V01313.1	2163	2165	3
V01313.1	2165	2166	4
V01313.1	2166	2173	5
V01313.1	2173	2175	9
V01313.1	2175	2178	10
V01313.1	2178	2179	11
V01313.1	2179	2183	12
V01313.1	2183	2187	11
V01313.1	2187	2192	10
V01313.1	2192	2195	9
V01313.1	2195	2200	8
V01313.1	2200	2201	7
V01313.1	2201	2202	5
V01313.1	2202	2204	4
V01313.1	2204	2205	3
V01313.1	2205	2207	4
V01313.1	2207	2209	2
V01313.1	2209	2212	3
V01313.1	2212	2214	4
V01313.1	2214	2217	6
V01313.1	2217	2225	8
V01313.1	2225	2235	7
V01313.1	2235	2237	6
V01313.1	2237	2240	5
V01313.1	2240	2243	4
V01313.1	2243	2244	2
V01313.1	2244	2246	1
V01313.1	2278	2299	1
V01313.1	2299	2306	2
V01313.1	2306	2320	1
V01313.1	2320	2328	2
V01313.1	2328	2349	1
