# Supplementary material for: svist4get: a simple visualization tool for genomic tracks from sequencing experiments
Source: BMC Bioinformatics. 2019 Mar 6;20:113. doi: 10.1186/s12859-019-2706-8 (PMC6404320; doi:10.1186/s12859-019-2706-8)
Supplement: Supplementary file 1 — Svist4get source code and sample data. Python code and samples of yeast data used for generation of figures. (TGZ 5787 kb) [file 12859_2019_2706_MOESM1_ESM.tgz › ./svist4get/svist4get/svist4get_data/mata_ribo1_plus.bedGraph]

V01313.1	339	368	1
V01313.1	892	923	1
V01313.1	1043	1072	1
V01313.1	1096	1126	1
V01313.1	1520	1521	2
V01313.1	1521	1523	6
V01313.1	1523	1525	7
V01313.1	1525	1527	11
V01313.1	1527	1529	12
V01313.1	1529	1531	13
V01313.1	1531	1532	14
V01313.1	1532	1535	15
V01313.1	1535	1536	17
V01313.1	1536	1538	18
V01313.1	1538	1541	19
V01313.1	1541	1542	21
V01313.1	1542	1543	23
V01313.1	1543	1547	24
V01313.1	1547	1548	31
V01313.1	1548	1549	36
V01313.1	1549	1551	29
V01313.1	1551	1552	31
V01313.1	1552	1553	33
V01313.1	1553	1554	31
V01313.1	1554	1555	32
V01313.1	1555	1558	31
V01313.1	1558	1560	30
V01313.1	1560	1563	29
V01313.1	1563	1564	31
V01313.1	1564	1566	30
V01313.1	1566	1567	31
V01313.1	1567	1568	30
V01313.1	1568	1569	32
V01313.1	1569	1570	39
V01313.1	1570	1571	37
V01313.1	1571	1572	40
V01313.1	1572	1573	39
V01313.1	1573	1574	41
V01313.1	1574	1575	40
V01313.1	1575	1576	39
V01313.1	1576	1577	38
V01313.1	1577	1578	36
V01313.1	1578	1579	33
V01313.1	1579	1580	39
V01313.1	1580	1581	43
V01313.1	1581	1582	50
V01313.1	1582	1583	48
V01313.1	1583	1584	51
V01313.1	1584	1585	54
V01313.1	1585	1586	52
V01313.1	1586	1587	53
V01313.1	1587	1589	54
V01313.1	1589	1592	55
V01313.1	1592	1594	52
V01313.1	1594	1596	51
V01313.1	1596	1597	49
V01313.1	1597	1598	44
V01313.1	1598	1599	41
V01313.1	1599	1600	39
V01313.1	1600	1602	36
V01313.1	1602	1603	37
V01313.1	1603	1604	36
V01313.1	1604	1605	37
V01313.1	1605	1606	38
V01313.1	1606	1607	37
V01313.1	1607	1608	36
V01313.1	1608	1609	37
V01313.1	1609	1610	33
V01313.1	1610	1611	20
V01313.1	1611	1612	18
V01313.1	1612	1613	14
V01313.1	1613	1616	12
V01313.1	1616	1620	10
V01313.1	1620	1630	9
V01313.1	1630	1631	8
V01313.1	1631	1633	7
V01313.1	1633	1636	5
V01313.1	1636	1638	4
V01313.1	1638	1639	3
V01313.1	1639	1640	2
V01313.1	1651	1680	2
V01313.1	1688	1691	1
V01313.1	1691	1693	3
V01313.1	1693	1695	4
V01313.1	1695	1698	7
V01313.1	1698	1699	11
V01313.1	1699	1703	15
V01313.1	1703	1706	16
V01313.1	1706	1707	18
V01313.1	1707	1708	20
V01313.1	1708	1712	22
V01313.1	1712	1715	23
V01313.1	1715	1718	25
V01313.1	1718	1720	27
V01313.1	1720	1723	26
V01313.1	1723	1724	24
V01313.1	1724	1725	25
V01313.1	1725	1726	24
V01313.1	1726	1728	21
V01313.1	1728	1729	20
V01313.1	1729	1730	19
V01313.1	1730	1732	18
V01313.1	1732	1735	17
V01313.1	1735	1736	16
V01313.1	1736	1738	13
V01313.1	1738	1740	12
V01313.1	1740	1741	11
V01313.1	1741	1745	9
V01313.1	1745	1746	8
V01313.1	1746	1747	7
V01313.1	1747	1749	6
V01313.1	1749	1750	4
V01313.1	1750	1753	5
V01313.1	1753	1754	4
V01313.1	1754	1755	5
V01313.1	1755	1759	4
V01313.1	1759	1762	3
V01313.1	1762	1765	4
V01313.1	1765	1768	5
V01313.1	1768	1771	6
V01313.1	1771	1772	8
V01313.1	1772	1774	9
V01313.1	1774	1775	10
V01313.1	1775	1781	13
V01313.1	1781	1785	12
V01313.1	1785	1786	13
V01313.1	1786	1787	14
V01313.1	1787	1788	15
V01313.1	1788	1791	16
V01313.1	1791	1792	17
V01313.1	1792	1796	19
V01313.1	1796	1798	18
V01313.1	1798	1801	17
V01313.1	1801	1804	15
V01313.1	1804	1805	16
V01313.1	1805	1809	15
V01313.1	1809	1811	16
V01313.1	1811	1813	17
V01313.1	1813	1817	15
V01313.1	1817	1820	14
V01313.1	1820	1821	13
V01313.1	1821	1822	12
V01313.1	1822	1823	9
V01313.1	1823	1824	11
V01313.1	1824	1826	12
V01313.1	1826	1829	13
V01313.1	1829	1831	14
V01313.1	1831	1834	13
V01313.1	1834	1835	12
V01313.1	1835	1837	10
V01313.1	1837	1838	9
V01313.1	1838	1841	8
V01313.1	1841	1844	9
V01313.1	1844	1846	10
V01313.1	1846	1847	9
V01313.1	1847	1850	8
V01313.1	1850	1853	11
V01313.1	1853	1854	10
V01313.1	1854	1855	12
V01313.1	1855	1856	13
V01313.1	1856	1857	15
V01313.1	1857	1858	16
V01313.1	1858	1859	17
V01313.1	1859	1860	16
V01313.1	1860	1861	17
V01313.1	1861	1863	16
V01313.1	1863	1865	17
V01313.1	1865	1868	18
V01313.1	1868	1873	19
V01313.1	1873	1876	22
V01313.1	1876	1877	21
V01313.1	1877	1880	22
V01313.1	1880	1881	21
V01313.1	1881	1882	19
V01313.1	1882	1883	17
V01313.1	1883	1884	16
V01313.1	1884	1885	15
V01313.1	1885	1886	11
V01313.1	1886	1887	10
V01313.1	1887	1888	12
V01313.1	1888	1889	10
V01313.1	1889	1891	11
V01313.1	1891	1892	10
V01313.1	1892	1893	12
V01313.1	1893	1894	14
V01313.1	1894	1896	13
V01313.1	1896	1897	14
V01313.1	1897	1899	13
V01313.1	1899	1901	15
V01313.1	1901	1903	20
V01313.1	1903	1904	17
V01313.1	1904	1907	18
V01313.1	1907	1911	17
V01313.1	1911	1913	19
V01313.1	1913	1915	20
V01313.1	1915	1918	18
V01313.1	1918	1922	17
V01313.1	1922	1924	14
V01313.1	1924	1927	15
V01313.1	1927	1930	13
V01313.1	1930	1931	11
V01313.1	1931	1933	8
V01313.1	1933	1935	7
V01313.1	1935	1940	6
V01313.1	1940	1941	5
V01313.1	1941	1943	4
V01313.1	1943	1952	3
V01313.1	1952	1953	2
V01313.1	1953	1957	1
V01313.1	1959	1960	1
V01313.1	1960	1988	2
V01313.1	1988	1991	1
V01313.1	1992	1997	1
V01313.1	1997	1998	2
V01313.1	1998	2002	3
V01313.1	2002	2006	5
V01313.1	2006	2009	6
V01313.1	2009	2021	7
V01313.1	2021	2028	6
V01313.1	2028	2031	4
V01313.1	2031	2034	3
V01313.1	2034	2038	1
V01313.1	2135	2166	1
V01313.1	2167	2172	1
V01313.1	2172	2173	2
V01313.1	2173	2177	3
V01313.1	2177	2178	4
V01313.1	2178	2196	5
V01313.1	2196	2198	4
V01313.1	2198	2202	5
V01313.1	2202	2204	3
V01313.1	2204	2205	4
V01313.1	2205	2208	5
V01313.1	2208	2213	4
V01313.1	2213	2214	5
V01313.1	2214	2226	6
V01313.1	2226	2231	5
V01313.1	2231	2233	4
V01313.1	2233	2234	5
V01313.1	2234	2243	3
V01313.1	2243	2265	1
V01313.1	2266	2271	1
V01313.1	2271	2294	2
V01313.1	2294	2295	3
V01313.1	2295	2297	4
V01313.1	2297	2301	3
V01313.1	2301	2320	2
V01313.1	2320	2322	3
V01313.1	2322	2325	2
V01313.1	2325	2350	1
