# Supplementary material for: svist4get: a simple visualization tool for genomic tracks from sequencing experiments
Source: BMC Bioinformatics. 2019 Mar 6;20:113. doi: 10.1186/s12859-019-2706-8 (PMC6404320; doi:10.1186/s12859-019-2706-8)
Supplement: Supplementary file 1 — Svist4get source code and sample data. Python code and samples of yeast data used for generation of figures. (TGZ 5787 kb) [file 12859_2019_2706_MOESM1_ESM.tgz › ./svist4get/svist4get/svist4get_data/mata_rna2_minus.bedGraph]

V01313.1	49	63	1
V01313.1	63	78	2
V01313.1	78	93	1
V01313.1	97	101	1
V01313.1	101	105	2
V01313.1	105	125	3
V01313.1	125	129	4
V01313.1	129	134	3
V01313.1	134	140	2
V01313.1	140	156	1
V01313.1	158	164	1
V01313.1	164	195	2
V01313.1	195	222	1
V01313.1	264	293	1
V01313.1	302	321	1
V01313.1	321	331	2
V01313.1	331	351	1
V01313.1	375	411	1
V01313.1	424	433	1
V01313.1	433	442	2
V01313.1	442	443	3
V01313.1	443	455	4
V01313.1	455	456	3
V01313.1	456	471	4
V01313.1	471	474	3
V01313.1	474	482	2
V01313.1	482	492	3
V01313.1	492	510	1
V01313.1	559	588	1
V01313.1	706	737	1
V01313.1	739	767	1
V01313.1	772	778	1
V01313.1	778	779	2
V01313.1	779	785	3
V01313.1	785	786	4
V01313.1	786	788	5
V01313.1	788	789	7
V01313.1	789	791	9
V01313.1	791	792	10
V01313.1	792	793	11
V01313.1	793	794	13
V01313.1	794	796	14
V01313.1	796	797	15
V01313.1	797	799	16
V01313.1	799	800	19
V01313.1	800	801	20
V01313.1	801	804	21
V01313.1	804	806	22
V01313.1	806	810	21
V01313.1	810	813	20
V01313.1	813	815	19
V01313.1	815	816	20
V01313.1	816	819	19
V01313.1	819	820	18
V01313.1	820	821	17
V01313.1	821	822	18
V01313.1	822	823	19
V01313.1	823	824	20
V01313.1	824	825	24
V01313.1	825	826	25
V01313.1	826	827	27
V01313.1	827	828	25
V01313.1	828	829	29
V01313.1	829	830	27
V01313.1	830	831	28
V01313.1	831	832	27
V01313.1	832	833	28
V01313.1	833	834	34
V01313.1	834	835	36
V01313.1	835	837	38
V01313.1	837	839	39
V01313.1	839	841	40
V01313.1	841	842	41
V01313.1	842	843	42
V01313.1	843	844	46
V01313.1	844	845	47
V01313.1	845	846	52
V01313.1	846	847	53
V01313.1	847	849	55
V01313.1	849	850	57
V01313.1	850	852	63
V01313.1	852	853	76
V01313.1	853	854	81
V01313.1	854	855	80
V01313.1	855	857	83
V01313.1	857	858	81
V01313.1	858	859	78
V01313.1	859	860	79
V01313.1	860	861	83
V01313.1	861	862	81
V01313.1	862	863	79
V01313.1	863	864	80
V01313.1	864	865	81
V01313.1	865	866	82
V01313.1	866	867	78
V01313.1	867	869	79
V01313.1	869	870	78
V01313.1	870	872	79
V01313.1	872	873	82
V01313.1	873	874	78
V01313.1	874	877	82
V01313.1	877	878	88
V01313.1	878	879	85
V01313.1	879	880	91
V01313.1	880	881	81
V01313.1	881	882	79
V01313.1	882	883	78
V01313.1	883	884	75
V01313.1	884	885	71
V01313.1	885	886	73
V01313.1	886	887	71
V01313.1	887	888	70
V01313.1	888	890	67
V01313.1	890	891	73
V01313.1	891	892	71
V01313.1	892	894	73
V01313.1	894	895	72
V01313.1	895	896	75
V01313.1	896	897	76
V01313.1	897	898	78
V01313.1	898	899	77
V01313.1	899	900	78
V01313.1	900	901	79
V01313.1	901	902	80
V01313.1	902	903	72
V01313.1	903	904	71
V01313.1	904	905	74
V01313.1	905	907	77
V01313.1	907	908	85
V01313.1	908	909	81
V01313.1	909	911	84
V01313.1	911	912	88
V01313.1	912	913	81
V01313.1	913	914	82
V01313.1	914	916	71
V01313.1	916	917	70
V01313.1	917	918	71
V01313.1	918	919	72
V01313.1	919	920	73
V01313.1	920	921	74
V01313.1	921	922	76
V01313.1	922	923	72
V01313.1	923	925	70
V01313.1	925	929	67
V01313.1	929	930	66
V01313.1	930	932	67
V01313.1	932	933	65
V01313.1	933	934	67
V01313.1	934	935	68
V01313.1	935	936	65
V01313.1	936	937	66
V01313.1	937	938	63
V01313.1	938	939	62
V01313.1	939	940	59
V01313.1	940	941	55
V01313.1	941	942	50
V01313.1	942	943	48
V01313.1	943	944	46
V01313.1	944	946	47
V01313.1	946	947	44
V01313.1	947	948	46
V01313.1	948	949	47
V01313.1	949	950	46
V01313.1	950	951	44
V01313.1	951	952	46
V01313.1	952	953	43
V01313.1	953	956	46
V01313.1	956	957	45
V01313.1	957	959	44
V01313.1	959	960	45
V01313.1	960	961	48
V01313.1	961	962	46
V01313.1	962	963	44
V01313.1	963	964	47
V01313.1	964	965	46
V01313.1	965	966	41
V01313.1	966	967	43
V01313.1	967	969	46
V01313.1	969	970	49
V01313.1	970	972	50
V01313.1	972	973	51
V01313.1	973	974	54
V01313.1	974	975	56
V01313.1	975	976	59
V01313.1	976	977	58
V01313.1	977	978	56
V01313.1	978	982	55
V01313.1	982	983	53
V01313.1	983	985	51
V01313.1	985	986	53
V01313.1	986	990	54
V01313.1	990	991	55
V01313.1	991	992	56
V01313.1	992	996	57
V01313.1	996	998	53
V01313.1	998	999	51
V01313.1	999	1000	53
V01313.1	1000	1001	51
V01313.1	1001	1002	53
V01313.1	1002	1003	50
V01313.1	1003	1005	52
V01313.1	1005	1006	54
V01313.1	1006	1007	49
V01313.1	1007	1008	48
V01313.1	1008	1009	47
V01313.1	1009	1010	48
V01313.1	1010	1011	49
V01313.1	1011	1013	53
V01313.1	1013	1014	56
V01313.1	1014	1015	58
V01313.1	1015	1016	57
V01313.1	1016	1017	61
V01313.1	1017	1018	62
V01313.1	1018	1021	60
V01313.1	1021	1022	63
V01313.1	1022	1023	69
V01313.1	1023	1024	65
V01313.1	1024	1025	69
V01313.1	1025	1026	70
V01313.1	1026	1028	68
V01313.1	1028	1029	67
V01313.1	1029	1030	76
V01313.1	1030	1031	79
V01313.1	1031	1032	80
V01313.1	1032	1033	77
V01313.1	1033	1035	79
V01313.1	1035	1036	78
V01313.1	1036	1037	76
V01313.1	1037	1038	78
V01313.1	1038	1039	80
V01313.1	1039	1040	75
V01313.1	1040	1041	77
V01313.1	1041	1042	80
V01313.1	1042	1043	79
V01313.1	1043	1044	74
V01313.1	1044	1045	70
V01313.1	1045	1046	72
V01313.1	1046	1048	71
V01313.1	1048	1049	70
V01313.1	1049	1050	68
V01313.1	1050	1051	67
V01313.1	1051	1053	68
V01313.1	1053	1054	63
V01313.1	1054	1055	60
V01313.1	1055	1056	61
V01313.1	1056	1059	58
V01313.1	1059	1060	53
V01313.1	1060	1061	50
V01313.1	1061	1062	56
V01313.1	1062	1063	51
V01313.1	1063	1064	48
V01313.1	1064	1065	49
V01313.1	1065	1066	48
V01313.1	1066	1067	49
V01313.1	1067	1068	50
V01313.1	1068	1069	54
V01313.1	1069	1070	52
V01313.1	1070	1072	54
V01313.1	1072	1075	56
V01313.1	1075	1076	55
V01313.1	1076	1078	56
V01313.1	1078	1079	57
V01313.1	1079	1080	55
V01313.1	1080	1081	54
V01313.1	1081	1082	55
V01313.1	1082	1083	54
V01313.1	1083	1084	55
V01313.1	1084	1085	58
V01313.1	1085	1086	56
V01313.1	1086	1088	60
V01313.1	1088	1089	58
V01313.1	1089	1090	54
V01313.1	1090	1091	57
V01313.1	1091	1094	59
V01313.1	1094	1096	58
V01313.1	1096	1098	56
V01313.1	1098	1100	59
V01313.1	1100	1101	61
V01313.1	1101	1103	58
V01313.1	1103	1105	59
V01313.1	1105	1106	60
V01313.1	1106	1107	62
V01313.1	1107	1108	64
V01313.1	1108	1109	63
V01313.1	1109	1111	60
V01313.1	1111	1112	62
V01313.1	1112	1114	65
V01313.1	1114	1115	72
V01313.1	1115	1117	65
V01313.1	1117	1118	66
V01313.1	1118	1120	67
V01313.1	1120	1121	66
V01313.1	1121	1122	64
V01313.1	1122	1123	63
V01313.1	1123	1124	66
V01313.1	1124	1126	65
V01313.1	1126	1127	66
V01313.1	1127	1128	63
V01313.1	1128	1129	62
V01313.1	1129	1130	63
V01313.1	1130	1131	66
V01313.1	1131	1132	73
V01313.1	1132	1133	70
V01313.1	1133	1135	69
V01313.1	1135	1136	68
V01313.1	1136	1137	66
V01313.1	1137	1138	65
V01313.1	1138	1140	67
V01313.1	1140	1141	65
V01313.1	1141	1143	68
V01313.1	1143	1144	69
V01313.1	1144	1145	64
V01313.1	1145	1147	65
V01313.1	1147	1149	69
V01313.1	1149	1151	71
V01313.1	1151	1152	68
V01313.1	1152	1153	66
V01313.1	1153	1154	67
V01313.1	1154	1155	65
V01313.1	1155	1157	62
V01313.1	1157	1158	60
V01313.1	1158	1159	59
V01313.1	1159	1160	60
V01313.1	1160	1161	54
V01313.1	1161	1162	52
V01313.1	1162	1163	51
V01313.1	1163	1164	49
V01313.1	1164	1166	51
V01313.1	1166	1167	47
V01313.1	1167	1168	46
V01313.1	1168	1170	49
V01313.1	1170	1171	47
V01313.1	1171	1172	44
V01313.1	1172	1173	49
V01313.1	1173	1174	50
V01313.1	1174	1175	56
V01313.1	1175	1176	59
V01313.1	1176	1177	52
V01313.1	1177	1178	53
V01313.1	1178	1179	51
V01313.1	1179	1180	52
V01313.1	1180	1181	55
V01313.1	1181	1182	53
V01313.1	1182	1183	54
V01313.1	1183	1184	57
V01313.1	1184	1185	58
V01313.1	1185	1186	59
V01313.1	1186	1189	58
V01313.1	1189	1192	59
V01313.1	1192	1193	58
V01313.1	1193	1194	59
V01313.1	1194	1196	60
V01313.1	1196	1197	55
V01313.1	1197	1198	54
V01313.1	1198	1201	56
V01313.1	1201	1202	54
V01313.1	1202	1203	57
V01313.1	1203	1204	54
V01313.1	1204	1205	56
V01313.1	1205	1206	52
V01313.1	1206	1207	50
V01313.1	1207	1208	51
V01313.1	1208	1209	49
V01313.1	1209	1210	47
V01313.1	1210	1211	45
V01313.1	1211	1212	44
V01313.1	1212	1213	43
V01313.1	1213	1214	39
V01313.1	1214	1215	37
V01313.1	1215	1216	41
V01313.1	1216	1217	40
V01313.1	1217	1218	41
V01313.1	1218	1219	46
V01313.1	1219	1221	47
V01313.1	1221	1223	46
V01313.1	1223	1224	47
V01313.1	1224	1227	49
V01313.1	1227	1229	50
V01313.1	1229	1230	51
V01313.1	1230	1231	49
V01313.1	1231	1232	48
V01313.1	1232	1233	45
V01313.1	1233	1234	42
V01313.1	1234	1236	40
V01313.1	1236	1237	37
V01313.1	1237	1238	42
V01313.1	1238	1239	41
V01313.1	1239	1240	40
V01313.1	1240	1241	39
V01313.1	1241	1242	37
V01313.1	1242	1243	39
V01313.1	1243	1244	40
V01313.1	1244	1245	42
V01313.1	1245	1246	40
V01313.1	1246	1247	41
V01313.1	1247	1248	42
V01313.1	1248	1250	44
V01313.1	1250	1251	37
V01313.1	1251	1252	34
V01313.1	1252	1253	38
V01313.1	1253	1254	37
V01313.1	1254	1256	41
V01313.1	1256	1257	43
V01313.1	1257	1260	42
V01313.1	1260	1261	43
V01313.1	1261	1266	39
V01313.1	1266	1267	41
V01313.1	1267	1268	43
V01313.1	1268	1269	42
V01313.1	1269	1270	43
V01313.1	1270	1271	40
V01313.1	1271	1272	41
V01313.1	1272	1273	39
V01313.1	1273	1274	41
V01313.1	1274	1275	40
V01313.1	1275	1277	41
V01313.1	1277	1278	36
V01313.1	1278	1279	37
V01313.1	1279	1281	36
V01313.1	1281	1282	34
V01313.1	1282	1283	30
V01313.1	1283	1284	29
V01313.1	1284	1285	28
V01313.1	1285	1286	29
V01313.1	1286	1287	28
V01313.1	1287	1288	30
V01313.1	1288	1289	32
V01313.1	1289	1290	30
V01313.1	1290	1291	28
V01313.1	1291	1292	27
V01313.1	1292	1295	29
V01313.1	1295	1296	32
V01313.1	1296	1298	33
V01313.1	1298	1299	35
V01313.1	1299	1301	38
V01313.1	1301	1302	41
V01313.1	1302	1303	37
V01313.1	1303	1304	41
V01313.1	1304	1305	38
V01313.1	1305	1306	39
V01313.1	1306	1308	43
V01313.1	1308	1309	46
V01313.1	1309	1310	50
V01313.1	1310	1312	51
V01313.1	1312	1313	52
V01313.1	1313	1314	55
V01313.1	1314	1316	52
V01313.1	1316	1317	49
V01313.1	1317	1318	50
V01313.1	1318	1319	49
V01313.1	1319	1322	48
V01313.1	1322	1323	50
V01313.1	1323	1324	49
V01313.1	1324	1325	48
V01313.1	1325	1327	47
V01313.1	1327	1329	44
V01313.1	1329	1331	43
V01313.1	1331	1334	45
V01313.1	1334	1339	42
V01313.1	1339	1340	40
V01313.1	1340	1341	41
V01313.1	1341	1342	38
V01313.1	1342	1343	37
V01313.1	1343	1344	36
V01313.1	1344	1345	33
V01313.1	1345	1346	34
V01313.1	1346	1348	32
V01313.1	1348	1349	33
V01313.1	1349	1351	32
V01313.1	1351	1352	31
V01313.1	1352	1353	33
V01313.1	1353	1354	34
V01313.1	1354	1355	39
V01313.1	1355	1356	36
V01313.1	1356	1357	39
V01313.1	1357	1358	37
V01313.1	1358	1359	35
V01313.1	1359	1360	32
V01313.1	1360	1362	33
V01313.1	1362	1363	35
V01313.1	1363	1364	34
V01313.1	1364	1366	33
V01313.1	1366	1367	30
V01313.1	1367	1369	29
V01313.1	1369	1370	28
V01313.1	1370	1372	26
V01313.1	1372	1373	24
V01313.1	1373	1376	23
V01313.1	1376	1379	22
V01313.1	1379	1380	18
V01313.1	1380	1381	16
V01313.1	1381	1382	14
V01313.1	1382	1384	15
V01313.1	1384	1386	14
V01313.1	1386	1387	11
V01313.1	1387	1388	10
V01313.1	1388	1390	9
V01313.1	1390	1391	7
V01313.1	1391	1392	6
V01313.1	1392	1393	4
V01313.1	1393	1397	2
V01313.1	1397	1409	1
V01313.1	1412	1425	1
V01313.1	1425	1439	2
V01313.1	1439	1441	1
V01313.1	1441	1453	2
V01313.1	1453	1472	1
V01313.1	1481	1486	1
V01313.1	1486	1508	2
V01313.1	1508	1515	3
V01313.1	1515	1518	2
V01313.1	1518	1533	1
V01313.1	1533	1538	2
V01313.1	1538	1569	1
V01313.1	1584	1600	1
V01313.1	1600	1613	2
V01313.1	1613	1631	1
V01313.1	1703	1728	1
V01313.1	1728	1729	2
V01313.1	1729	1733	3
V01313.1	1733	1756	2
V01313.1	1756	1758	1
V01313.1	1816	1849	1
V01313.1	1862	1892	1
V01313.1	1915	1942	1
V01313.1	1972	2005	1
V01313.1	2126	2156	1
V01313.1	2183	2214	1
V01313.1	2272	2277	2
V01313.1	2277	2284	3
V01313.1	2284	2285	4
V01313.1	2285	2287	7
V01313.1	2287	2290	8
V01313.1	2290	2291	10
V01313.1	2291	2292	11
V01313.1	2292	2293	12
V01313.1	2293	2296	13
V01313.1	2296	2298	14
V01313.1	2298	2299	15
V01313.1	2299	2303	16
V01313.1	2303	2304	17
V01313.1	2304	2305	18
V01313.1	2305	2307	16
V01313.1	2307	2308	17
V01313.1	2308	2313	16
V01313.1	2313	2314	17
V01313.1	2314	2316	16
V01313.1	2316	2318	14
V01313.1	2318	2319	13
V01313.1	2319	2320	15
V01313.1	2320	2321	17
V01313.1	2321	2323	15
V01313.1	2323	2325	14
V01313.1	2325	2326	15
V01313.1	2326	2327	14
V01313.1	2327	2328	15
V01313.1	2328	2329	16
V01313.1	2329	2331	17
V01313.1	2331	2332	18
V01313.1	2332	2333	16
V01313.1	2333	2335	15
V01313.1	2335	2337	16
V01313.1	2337	2339	17
V01313.1	2339	2341	18
V01313.1	2341	2342	20
V01313.1	2342	2343	18
V01313.1	2343	2344	19
V01313.1	2344	2345	18
V01313.1	2345	2347	20
V01313.1	2347	2349	19
V01313.1	2349	2350	21
V01313.1	2350	2352	20
V01313.1	2352	2353	22
V01313.1	2353	2354	21
V01313.1	2354	2355	23
V01313.1	2355	2356	22
V01313.1	2356	2358	23
V01313.1	2358	2359	22
V01313.1	2359	2360	21
V01313.1	2360	2361	22
V01313.1	2361	2362	23
V01313.1	2362	2365	22
V01313.1	2365	2369	23
V01313.1	2369	2370	24
V01313.1	2370	2371	25
V01313.1	2371	2374	27
V01313.1	2374	2375	26
V01313.1	2375	2376	28
V01313.1	2376	2379	30
V01313.1	2379	2380	31
V01313.1	2380	2381	32
V01313.1	2381	2382	30
V01313.1	2382	2383	32
V01313.1	2383	2384	31
V01313.1	2384	2385	35
V01313.1	2385	2386	34
V01313.1	2386	2387	36
V01313.1	2387	2390	37
V01313.1	2390	2391	41
V01313.1	2391	2394	40
V01313.1	2394	2395	41
V01313.1	2395	2396	40
V01313.1	2396	2398	41
V01313.1	2398	2401	39
V01313.1	2401	2402	38
V01313.1	2402	2403	35
V01313.1	2403	2405	33
V01313.1	2405	2406	32
V01313.1	2406	2407	31
V01313.1	2407	2408	30
V01313.1	2408	2411	26
V01313.1	2411	2412	25
V01313.1	2412	2413	24
V01313.1	2413	2414	23
V01313.1	2414	2415	22
V01313.1	2415	2416	20
V01313.1	2416	2417	16
V01313.1	2417	2419	14
V01313.1	2419	2420	11
V01313.1	2420	2421	7
V01313.1	2421	2423	5
V01313.1	2423	2424	4
V01313.1	2424	2426	3
V01313.1	2426	2427	2
V01313.1	2427	2430	1
