# Supplementary material for: svist4get: a simple visualization tool for genomic tracks from sequencing experiments
Source: BMC Bioinformatics. 2019 Mar 6;20:113. doi: 10.1186/s12859-019-2706-8 (PMC6404320; doi:10.1186/s12859-019-2706-8)
Supplement: Supplementary file 1 — Svist4get source code and sample data. Python code and samples of yeast data used for generation of figures. (TGZ 5787 kb) [file 12859_2019_2706_MOESM1_ESM.tgz › ./svist4get/svist4get/svist4get_data/palette.txt]

red = #F15854
orange = #FAA43A
yellow = #DECF3F
green = #60BD68
blue = #5DA5DA
pink = #F17CB0
purple = #B276B2
brown = #B2912F
lightgray = #AAAAAA
gray = #4D4D4D
deepred = #B22222
deepgreen = #556B2F
black = #000000
