# Supplementary material for: svist4get: a simple visualization tool for genomic tracks from sequencing experiments
Source: BMC Bioinformatics. 2019 Mar 6;20:113. doi: 10.1186/s12859-019-2706-8 (PMC6404320; doi:10.1186/s12859-019-2706-8)
Supplement: Supplementary file 1 — Svist4get source code and sample data. Python code and samples of yeast data used for generation of figures. (TGZ 5787 kb) [file 12859_2019_2706_MOESM1_ESM.tgz › ./svist4get/svist4get/svist4get_data/mata_rna1_minus.bedGraph]

V01313.1	4	12	1
V01313.1	12	32	2
V01313.1	32	43	1
V01313.1	93	111	1
V01313.1	111	127	2
V01313.1	127	140	1
V01313.1	175	180	1
V01313.1	180	201	3
V01313.1	201	202	4
V01313.1	202	208	3
V01313.1	208	213	2
V01313.1	213	214	1
V01313.1	214	226	2
V01313.1	226	233	3
V01313.1	233	234	2
V01313.1	234	242	3
V01313.1	242	256	2
V01313.1	256	263	1
V01313.1	263	284	2
V01313.1	284	291	1
V01313.1	305	308	1
V01313.1	308	335	2
V01313.1	335	337	1
V01313.1	438	465	1
V01313.1	659	691	1
V01313.1	739	768	1
V01313.1	768	769	2
V01313.1	769	772	3
V01313.1	772	775	4
V01313.1	775	776	6
V01313.1	776	777	7
V01313.1	777	778	8
V01313.1	778	779	9
V01313.1	779	780	10
V01313.1	780	781	11
V01313.1	781	783	12
V01313.1	783	785	15
V01313.1	785	786	18
V01313.1	786	787	19
V01313.1	787	788	20
V01313.1	788	789	22
V01313.1	789	791	25
V01313.1	791	792	28
V01313.1	792	793	31
V01313.1	793	794	33
V01313.1	794	795	35
V01313.1	795	796	39
V01313.1	796	797	41
V01313.1	797	798	43
V01313.1	798	802	45
V01313.1	802	804	43
V01313.1	804	806	44
V01313.1	806	807	42
V01313.1	807	808	41
V01313.1	808	809	44
V01313.1	809	812	43
V01313.1	812	813	41
V01313.1	813	814	39
V01313.1	814	815	37
V01313.1	815	816	35
V01313.1	816	818	33
V01313.1	818	819	32
V01313.1	819	820	30
V01313.1	820	821	29
V01313.1	821	822	28
V01313.1	822	825	27
V01313.1	825	827	26
V01313.1	827	828	28
V01313.1	828	829	30
V01313.1	829	830	28
V01313.1	830	831	29
V01313.1	831	832	28
V01313.1	832	833	31
V01313.1	833	834	33
V01313.1	834	836	37
V01313.1	836	838	42
V01313.1	838	840	47
V01313.1	840	841	48
V01313.1	841	842	49
V01313.1	842	843	48
V01313.1	843	844	50
V01313.1	844	845	51
V01313.1	845	846	56
V01313.1	846	847	57
V01313.1	847	849	59
V01313.1	849	850	61
V01313.1	850	851	62
V01313.1	851	852	67
V01313.1	852	853	76
V01313.1	853	854	78
V01313.1	854	855	83
V01313.1	855	856	93
V01313.1	856	857	90
V01313.1	857	858	92
V01313.1	858	859	91
V01313.1	859	860	92
V01313.1	860	861	97
V01313.1	861	862	92
V01313.1	862	863	94
V01313.1	863	864	95
V01313.1	864	866	96
V01313.1	866	867	92
V01313.1	867	868	88
V01313.1	868	869	89
V01313.1	869	870	92
V01313.1	870	871	94
V01313.1	871	872	99
V01313.1	872	873	100
V01313.1	873	874	107
V01313.1	874	875	106
V01313.1	875	876	107
V01313.1	876	877	104
V01313.1	877	878	107
V01313.1	878	879	106
V01313.1	879	880	122
V01313.1	880	881	118
V01313.1	881	882	120
V01313.1	882	883	124
V01313.1	883	884	117
V01313.1	884	886	121
V01313.1	886	887	122
V01313.1	887	888	128
V01313.1	888	889	130
V01313.1	889	890	132
V01313.1	890	891	143
V01313.1	891	892	141
V01313.1	892	893	145
V01313.1	893	894	149
V01313.1	894	895	152
V01313.1	895	896	155
V01313.1	896	897	161
V01313.1	897	898	163
V01313.1	898	899	170
V01313.1	899	900	172
V01313.1	900	901	174
V01313.1	901	902	172
V01313.1	902	903	168
V01313.1	903	904	174
V01313.1	904	905	172
V01313.1	905	906	169
V01313.1	906	907	176
V01313.1	907	909	174
V01313.1	909	910	186
V01313.1	910	911	183
V01313.1	911	912	187
V01313.1	912	913	171
V01313.1	913	914	173
V01313.1	914	915	164
V01313.1	915	916	159
V01313.1	916	917	160
V01313.1	917	918	161
V01313.1	918	919	157
V01313.1	919	920	158
V01313.1	920	921	153
V01313.1	921	922	145
V01313.1	922	923	138
V01313.1	923	924	131
V01313.1	924	925	128
V01313.1	925	926	125
V01313.1	926	927	123
V01313.1	927	928	124
V01313.1	928	929	113
V01313.1	929	930	104
V01313.1	930	931	99
V01313.1	931	933	100
V01313.1	933	934	99
V01313.1	934	935	100
V01313.1	935	936	88
V01313.1	936	937	87
V01313.1	937	939	78
V01313.1	939	940	66
V01313.1	940	941	61
V01313.1	941	942	55
V01313.1	942	944	51
V01313.1	944	945	50
V01313.1	945	946	48
V01313.1	946	948	47
V01313.1	948	950	46
V01313.1	950	951	43
V01313.1	951	952	45
V01313.1	952	954	44
V01313.1	954	955	47
V01313.1	955	956	48
V01313.1	956	957	51
V01313.1	957	958	53
V01313.1	958	960	56
V01313.1	960	962	62
V01313.1	962	963	63
V01313.1	963	964	71
V01313.1	964	965	74
V01313.1	965	966	77
V01313.1	966	968	78
V01313.1	968	969	83
V01313.1	969	970	82
V01313.1	970	971	83
V01313.1	971	972	88
V01313.1	972	973	89
V01313.1	973	974	90
V01313.1	974	975	91
V01313.1	975	976	92
V01313.1	976	977	93
V01313.1	977	978	94
V01313.1	978	979	95
V01313.1	979	980	91
V01313.1	980	981	92
V01313.1	981	984	91
V01313.1	984	985	95
V01313.1	985	986	92
V01313.1	986	987	94
V01313.1	987	988	91
V01313.1	988	989	90
V01313.1	989	991	87
V01313.1	991	992	86
V01313.1	992	993	85
V01313.1	993	994	86
V01313.1	994	996	83
V01313.1	996	997	80
V01313.1	997	998	81
V01313.1	998	1000	80
V01313.1	1000	1001	76
V01313.1	1001	1002	75
V01313.1	1002	1003	74
V01313.1	1003	1004	70
V01313.1	1004	1005	75
V01313.1	1005	1006	76
V01313.1	1006	1007	80
V01313.1	1007	1009	77
V01313.1	1009	1011	78
V01313.1	1011	1012	79
V01313.1	1012	1013	81
V01313.1	1013	1015	87
V01313.1	1015	1016	84
V01313.1	1016	1017	86
V01313.1	1017	1018	82
V01313.1	1018	1020	84
V01313.1	1020	1021	86
V01313.1	1021	1023	90
V01313.1	1023	1024	85
V01313.1	1024	1025	87
V01313.1	1025	1029	91
V01313.1	1029	1030	98
V01313.1	1030	1031	103
V01313.1	1031	1032	101
V01313.1	1032	1033	99
V01313.1	1033	1034	97
V01313.1	1034	1035	95
V01313.1	1035	1036	93
V01313.1	1036	1037	90
V01313.1	1037	1038	92
V01313.1	1038	1039	94
V01313.1	1039	1040	95
V01313.1	1040	1041	89
V01313.1	1041	1042	91
V01313.1	1042	1043	90
V01313.1	1043	1044	89
V01313.1	1044	1045	90
V01313.1	1045	1046	92
V01313.1	1046	1047	89
V01313.1	1047	1048	92
V01313.1	1048	1050	91
V01313.1	1050	1051	88
V01313.1	1051	1052	90
V01313.1	1052	1053	92
V01313.1	1053	1054	89
V01313.1	1054	1055	91
V01313.1	1055	1056	90
V01313.1	1056	1057	87
V01313.1	1057	1059	85
V01313.1	1059	1060	79
V01313.1	1060	1061	78
V01313.1	1061	1062	83
V01313.1	1062	1063	77
V01313.1	1063	1064	78
V01313.1	1064	1065	81
V01313.1	1065	1066	78
V01313.1	1066	1067	76
V01313.1	1067	1068	75
V01313.1	1068	1070	79
V01313.1	1070	1071	83
V01313.1	1071	1072	79
V01313.1	1072	1074	82
V01313.1	1074	1075	78
V01313.1	1075	1076	74
V01313.1	1076	1077	72
V01313.1	1077	1079	73
V01313.1	1079	1080	72
V01313.1	1080	1082	70
V01313.1	1082	1083	68
V01313.1	1083	1084	69
V01313.1	1084	1085	68
V01313.1	1085	1087	69
V01313.1	1087	1088	66
V01313.1	1088	1089	69
V01313.1	1089	1090	67
V01313.1	1090	1091	70
V01313.1	1091	1092	72
V01313.1	1092	1093	70
V01313.1	1093	1094	71
V01313.1	1094	1096	68
V01313.1	1096	1097	67
V01313.1	1097	1098	63
V01313.1	1098	1099	62
V01313.1	1099	1100	65
V01313.1	1100	1101	69
V01313.1	1101	1102	63
V01313.1	1102	1103	66
V01313.1	1103	1104	68
V01313.1	1104	1105	65
V01313.1	1105	1106	64
V01313.1	1106	1107	62
V01313.1	1107	1109	59
V01313.1	1109	1110	60
V01313.1	1110	1112	63
V01313.1	1112	1113	62
V01313.1	1113	1114	66
V01313.1	1114	1115	70
V01313.1	1115	1116	68
V01313.1	1116	1119	71
V01313.1	1119	1120	69
V01313.1	1120	1121	73
V01313.1	1121	1122	76
V01313.1	1122	1123	75
V01313.1	1123	1124	74
V01313.1	1124	1125	76
V01313.1	1125	1126	75
V01313.1	1126	1129	76
V01313.1	1129	1131	80
V01313.1	1131	1132	85
V01313.1	1132	1133	80
V01313.1	1133	1134	81
V01313.1	1134	1136	82
V01313.1	1136	1138	81
V01313.1	1138	1139	80
V01313.1	1139	1140	83
V01313.1	1140	1142	82
V01313.1	1142	1143	88
V01313.1	1143	1144	87
V01313.1	1144	1145	83
V01313.1	1145	1146	85
V01313.1	1146	1147	86
V01313.1	1147	1148	83
V01313.1	1148	1149	84
V01313.1	1149	1150	83
V01313.1	1150	1151	85
V01313.1	1151	1152	86
V01313.1	1152	1153	85
V01313.1	1153	1154	78
V01313.1	1154	1156	75
V01313.1	1156	1158	74
V01313.1	1158	1159	71
V01313.1	1159	1160	74
V01313.1	1160	1161	65
V01313.1	1161	1162	64
V01313.1	1162	1163	63
V01313.1	1163	1164	60
V01313.1	1164	1165	62
V01313.1	1165	1166	64
V01313.1	1166	1167	62
V01313.1	1167	1168	60
V01313.1	1168	1169	59
V01313.1	1169	1170	58
V01313.1	1170	1172	59
V01313.1	1172	1173	55
V01313.1	1173	1174	50
V01313.1	1174	1175	53
V01313.1	1175	1178	55
V01313.1	1178	1179	56
V01313.1	1179	1180	53
V01313.1	1180	1181	56
V01313.1	1181	1182	54
V01313.1	1182	1183	53
V01313.1	1183	1184	50
V01313.1	1184	1186	52
V01313.1	1186	1187	51
V01313.1	1187	1190	49
V01313.1	1190	1192	51
V01313.1	1192	1193	52
V01313.1	1193	1196	51
V01313.1	1196	1197	50
V01313.1	1197	1198	51
V01313.1	1198	1199	52
V01313.1	1199	1200	51
V01313.1	1200	1201	52
V01313.1	1201	1202	50
V01313.1	1202	1203	48
V01313.1	1203	1204	43
V01313.1	1204	1205	42
V01313.1	1205	1208	40
V01313.1	1208	1209	38
V01313.1	1209	1210	34
V01313.1	1210	1211	35
V01313.1	1211	1212	33
V01313.1	1212	1213	34
V01313.1	1213	1214	36
V01313.1	1214	1215	35
V01313.1	1215	1217	37
V01313.1	1217	1218	35
V01313.1	1218	1219	36
V01313.1	1219	1220	40
V01313.1	1220	1221	39
V01313.1	1221	1222	38
V01313.1	1222	1223	39
V01313.1	1223	1225	40
V01313.1	1225	1226	42
V01313.1	1226	1228	37
V01313.1	1228	1229	39
V01313.1	1229	1230	40
V01313.1	1230	1231	38
V01313.1	1231	1232	39
V01313.1	1232	1233	38
V01313.1	1233	1234	39
V01313.1	1234	1237	43
V01313.1	1237	1240	47
V01313.1	1240	1241	55
V01313.1	1241	1242	52
V01313.1	1242	1243	51
V01313.1	1243	1245	53
V01313.1	1245	1246	52
V01313.1	1246	1247	53
V01313.1	1247	1248	54
V01313.1	1248	1250	57
V01313.1	1250	1251	56
V01313.1	1251	1252	57
V01313.1	1252	1253	62
V01313.1	1253	1254	65
V01313.1	1254	1255	70
V01313.1	1255	1256	72
V01313.1	1256	1257	75
V01313.1	1257	1258	76
V01313.1	1258	1259	79
V01313.1	1259	1260	85
V01313.1	1260	1261	84
V01313.1	1261	1263	87
V01313.1	1263	1264	89
V01313.1	1264	1265	86
V01313.1	1265	1266	84
V01313.1	1266	1267	87
V01313.1	1267	1268	86
V01313.1	1268	1269	84
V01313.1	1269	1270	91
V01313.1	1270	1271	85
V01313.1	1271	1272	83
V01313.1	1272	1273	82
V01313.1	1273	1275	85
V01313.1	1275	1276	82
V01313.1	1276	1277	80
V01313.1	1277	1278	78
V01313.1	1278	1279	81
V01313.1	1279	1280	78
V01313.1	1280	1281	81
V01313.1	1281	1282	82
V01313.1	1282	1283	78
V01313.1	1283	1284	76
V01313.1	1284	1285	74
V01313.1	1285	1286	69
V01313.1	1286	1287	71
V01313.1	1287	1288	67
V01313.1	1288	1289	69
V01313.1	1289	1290	65
V01313.1	1290	1291	60
V01313.1	1291	1293	58
V01313.1	1293	1295	54
V01313.1	1295	1296	53
V01313.1	1296	1298	52
V01313.1	1298	1299	51
V01313.1	1299	1300	49
V01313.1	1300	1301	48
V01313.1	1301	1302	50
V01313.1	1302	1303	49
V01313.1	1303	1304	51
V01313.1	1304	1306	46
V01313.1	1306	1307	47
V01313.1	1307	1308	49
V01313.1	1308	1309	56
V01313.1	1309	1310	53
V01313.1	1310	1313	55
V01313.1	1313	1316	56
V01313.1	1316	1317	57
V01313.1	1317	1319	56
V01313.1	1319	1320	54
V01313.1	1320	1321	53
V01313.1	1321	1322	52
V01313.1	1322	1326	53
V01313.1	1326	1329	52
V01313.1	1329	1330	49
V01313.1	1330	1331	48
V01313.1	1331	1332	49
V01313.1	1332	1333	52
V01313.1	1333	1334	46
V01313.1	1334	1335	44
V01313.1	1335	1336	43
V01313.1	1336	1337	44
V01313.1	1337	1339	40
V01313.1	1339	1340	35
V01313.1	1340	1341	32
V01313.1	1341	1342	31
V01313.1	1342	1344	32
V01313.1	1344	1345	30
V01313.1	1345	1346	31
V01313.1	1346	1347	28
V01313.1	1347	1348	29
V01313.1	1348	1351	30
V01313.1	1351	1352	32
V01313.1	1352	1354	33
V01313.1	1354	1355	37
V01313.1	1355	1356	38
V01313.1	1356	1358	39
V01313.1	1358	1359	38
V01313.1	1359	1361	37
V01313.1	1361	1362	36
V01313.1	1362	1363	35
V01313.1	1363	1364	37
V01313.1	1364	1366	33
V01313.1	1366	1367	34
V01313.1	1367	1368	33
V01313.1	1368	1370	34
V01313.1	1370	1371	30
V01313.1	1371	1374	28
V01313.1	1374	1375	27
V01313.1	1375	1376	26
V01313.1	1376	1377	23
V01313.1	1377	1378	22
V01313.1	1378	1379	21
V01313.1	1379	1380	20
V01313.1	1380	1381	18
V01313.1	1381	1382	16
V01313.1	1382	1383	15
V01313.1	1383	1384	14
V01313.1	1384	1385	13
V01313.1	1385	1388	12
V01313.1	1388	1389	11
V01313.1	1389	1391	12
V01313.1	1391	1396	8
V01313.1	1396	1397	7
V01313.1	1397	1399	6
V01313.1	1399	1404	5
V01313.1	1404	1409	6
V01313.1	1409	1412	5
V01313.1	1412	1413	6
V01313.1	1413	1416	5
V01313.1	1416	1417	4
V01313.1	1417	1420	3
V01313.1	1420	1437	2
V01313.1	1437	1439	1
V01313.1	1474	1488	1
V01313.1	1488	1500	2
V01313.1	1500	1507	3
V01313.1	1507	1520	2
V01313.1	1520	1531	1
V01313.1	1531	1532	2
V01313.1	1532	1538	1
V01313.1	1538	1553	2
V01313.1	1553	1562	3
V01313.1	1562	1569	2
V01313.1	1569	1580	1
V01313.1	1580	1581	2
V01313.1	1581	1588	3
V01313.1	1588	1614	2
V01313.1	1614	1616	1
V01313.1	1649	1677	1
V01313.1	1677	1679	2
V01313.1	1679	1700	1
V01313.1	1700	1706	2
V01313.1	1706	1710	1
V01313.1	1710	1714	2
V01313.1	1714	1725	3
V01313.1	1725	1731	4
V01313.1	1731	1740	3
V01313.1	1740	1746	2
V01313.1	1746	1748	3
V01313.1	1748	1753	2
V01313.1	1753	1771	1
V01313.1	1784	1813	1
V01313.1	1814	1836	1
V01313.1	1836	1842	2
V01313.1	1842	1869	1
V01313.1	1875	1902	1
V01313.1	1902	1908	2
V01313.1	1908	1917	1
V01313.1	1917	1937	2
V01313.1	1937	1939	1
V01313.1	1939	1951	2
V01313.1	1951	1968	1
V01313.1	1979	1988	1
V01313.1	1988	2009	2
V01313.1	2009	2022	1
V01313.1	2120	2128	1
V01313.1	2128	2150	2
V01313.1	2150	2154	1
V01313.1	2156	2189	1
V01313.1	2192	2201	1
V01313.1	2201	2217	2
V01313.1	2217	2226	3
V01313.1	2226	2230	2
V01313.1	2230	2233	1
V01313.1	2233	2234	2
V01313.1	2234	2242	3
V01313.1	2242	2255	2
V01313.1	2255	2262	3
V01313.1	2262	2263	2
V01313.1	2263	2269	1
V01313.1	2269	2285	2
V01313.1	2285	2287	3
V01313.1	2287	2288	4
V01313.1	2288	2290	5
V01313.1	2290	2291	8
V01313.1	2291	2292	10
V01313.1	2292	2293	11
V01313.1	2293	2294	12
V01313.1	2294	2295	14
V01313.1	2295	2296	16
V01313.1	2296	2299	17
V01313.1	2299	2300	20
V01313.1	2300	2301	21
V01313.1	2301	2302	22
V01313.1	2302	2303	23
V01313.1	2303	2304	25
V01313.1	2304	2305	27
V01313.1	2305	2306	28
V01313.1	2306	2307	30
V01313.1	2307	2308	32
V01313.1	2308	2309	33
V01313.1	2309	2310	34
V01313.1	2310	2312	36
V01313.1	2312	2315	37
V01313.1	2315	2316	39
V01313.1	2316	2320	37
V01313.1	2320	2321	36
V01313.1	2321	2322	35
V01313.1	2322	2323	33
V01313.1	2323	2325	34
V01313.1	2325	2326	35
V01313.1	2326	2327	38
V01313.1	2327	2328	40
V01313.1	2328	2330	39
V01313.1	2330	2331	38
V01313.1	2331	2333	36
V01313.1	2333	2334	37
V01313.1	2334	2335	36
V01313.1	2335	2336	33
V01313.1	2336	2337	31
V01313.1	2337	2338	32
V01313.1	2338	2339	34
V01313.1	2339	2340	35
V01313.1	2340	2341	36
V01313.1	2341	2342	37
V01313.1	2342	2343	36
V01313.1	2343	2345	38
V01313.1	2345	2346	39
V01313.1	2346	2347	37
V01313.1	2347	2348	38
V01313.1	2348	2353	39
V01313.1	2353	2354	36
V01313.1	2354	2355	38
V01313.1	2355	2356	36
V01313.1	2356	2357	31
V01313.1	2357	2358	29
V01313.1	2358	2359	28
V01313.1	2359	2360	26
V01313.1	2360	2361	27
V01313.1	2361	2362	28
V01313.1	2362	2365	29
V01313.1	2365	2366	31
V01313.1	2366	2367	35
V01313.1	2367	2368	34
V01313.1	2368	2370	32
V01313.1	2370	2371	33
V01313.1	2371	2372	32
V01313.1	2372	2373	29
V01313.1	2373	2374	31
V01313.1	2374	2375	29
V01313.1	2375	2376	32
V01313.1	2376	2377	35
V01313.1	2377	2378	36
V01313.1	2378	2379	39
V01313.1	2379	2380	41
V01313.1	2380	2381	42
V01313.1	2381	2382	44
V01313.1	2382	2384	47
V01313.1	2384	2385	48
V01313.1	2385	2387	52
V01313.1	2387	2388	55
V01313.1	2388	2390	56
V01313.1	2390	2391	57
V01313.1	2391	2394	62
V01313.1	2394	2395	58
V01313.1	2395	2396	57
V01313.1	2396	2398	58
V01313.1	2398	2399	60
V01313.1	2399	2400	61
V01313.1	2400	2401	62
V01313.1	2401	2402	61
V01313.1	2402	2403	59
V01313.1	2403	2405	52
V01313.1	2405	2407	49
V01313.1	2407	2408	44
V01313.1	2408	2409	42
V01313.1	2409	2410	38
V01313.1	2410	2412	36
V01313.1	2412	2413	33
V01313.1	2413	2415	30
V01313.1	2415	2416	29
V01313.1	2416	2417	27
V01313.1	2417	2418	23
V01313.1	2418	2419	21
V01313.1	2419	2420	19
V01313.1	2420	2421	17
V01313.1	2421	2422	14
V01313.1	2422	2423	13
V01313.1	2423	2424	8
V01313.1	2424	2427	6
V01313.1	2427	2428	4
V01313.1	2428	2429	1
