# Supplementary material for: svist4get: a simple visualization tool for genomic tracks from sequencing experiments
Source: BMC Bioinformatics. 2019 Mar 6;20:113. doi: 10.1186/s12859-019-2706-8 (PMC6404320; doi:10.1186/s12859-019-2706-8)
Supplement: Supplementary file 1 — Svist4get source code and sample data. Python code and samples of yeast data used for generation of figures. (TGZ 5787 kb) [file 12859_2019_2706_MOESM1_ESM.tgz › ./svist4get/svist4get/svist4get_data/A4_l.cfg]

;[GENERAL OPTIONS]
output_filename = svist4get_example
png_dpi = 300
revcomp_transform = 0
hide_introns = 0
show_axis_x_tics = 1
show_title = 1
font_size_title = 12
show_aa_seq_track = 1
show_genomic_axis = 1
show_genomic_axis_tics = 1
show_nt_seq_track = auto
;----------------------------------------

;[GENERAL FILE PATHS] 
triplet_code = ./triplet_code.txt
palette = ./palette.txt
gff_file = -
fasta_file = -
;----------------------------------------

;[FONT FILE PATHS]
mono_font = fonts/iosevka-regular.ttf
regular_font = fonts/Lato-Regular.ttf
;----------------------------------------

;[OUTPUT PAGE PARAMETERS [cm]]
page_width = 29.7
margin = 0.5
gap = 0.08
;----------------------------------------

;[VERTICAL GRID SETTINGS]
vgrid_step = 0.5
c_vgrid = blue
c_vgrid_alpha = 0.5
;----------------------------------------

;[FRAME HIGHLIGHT SETTINGS]
c_fill_hframe = blue
c_fill_hframe_alpha = 0.15
c_stroke_hframe = blue
c_stroke_hframe_alpha = 0.05
c_text_hframe = black
hframe_font_size = 8
;----------------------------------------

;[GENOME AXIS TICS SETTINGS]
gaxis_label_font_size = 10
gaxis_tics_font_size = 8.5
gaxis_tics_step = 0
;----------------------------------------

;[TRANSCRIPT STRUCTURE TRACK SETTING]
stroke_width_CDS = 0.2
stroke_width_exon = 0.1
transcript_id_font_size = 8.5
arrow_height = 0.03
c_marks = deepred
;----------------------------------------

;[BEDGRAPH TRACK SETTINGS]
bedgraph_track_height = 1.2
bedgraph_column_min_width = 0.05
bedgraph_tics_font_size = 7
bedgraph_label_font_size = 11
c_bedgraph_label_alpha = 0.6
c_bedgraph_tracks = pink,blue,green,purple,yellow,orange,brown,red
c_bedgraph_alpha = 0.7
bedgraph_smooth = 1
bedgraph_axis_tics  = auto
bedgraph_axis_tics_step  = 0
bedgraph_upper_limit = auto
bedgraph_lower_limit = auto
;----------------------------------------

;[NUCLEOTIDE SEQUENCE TRACK SETTINGS]
c_A = blue
c_A_alpha = 0.8
c_G = orange
c_G_alpha = 0.8
c_C = yellow
c_C_alpha = 0.8
c_T = purple
c_T_alpha = 0.8
;----------------------------------------

;[AMINOACID SEQUENCE TRACK SETTINGS]
aa_line_height = 0.2
aa_line_width = 0.08
aa_show_start = 1
aa_track_style = auto
c_stop_codon = deepred
c_stop_codon_alpha = 0.63
c_start_codon = deepgreen
c_start_codon_alpha = 0.63
c_highlight_codon = blue
c_highlight_codon_alpha = 0.7
c_other_codon = lightgray
c_other_codon_alpha = 0.7
c_part_codon = gray
c_part_codon_alpha = 0.8
c_aa_track_tics_line = lightgray
c_aa_track_tics_line_alpha = 0.6
c_fill_aa_frame = blue
c_fill_aa_frame_alpha  = 0.2
c_stroke_aa_frame = blue
c_stroke_aa_frame_alpha = 0.6
;----------------------------------------

;[GENOMIC REGIONS TRACK SETTINGS]
regions_line_width = 0.15
font_size_regions_label = 8
c_regions = black
c_regions_alpha = 0.55
