# Supplementary material for: svist4get: a simple visualization tool for genomic tracks from sequencing experiments
Source: BMC Bioinformatics. 2019 Mar 6;20:113. doi: 10.1186/s12859-019-2706-8 (PMC6404320; doi:10.1186/s12859-019-2706-8)
Supplement: Supplementary file 1 — Svist4get source code and sample data. Python code and samples of yeast data used for generation of figures. (TGZ 5787 kb) [file 12859_2019_2706_MOESM1_ESM.tgz › ./svist4get/svist4get/svist4get_data/mata_ribo1_minus.bedGraph]

V01313.1	1	29	1
V01313.1	64	93	1
V01313.1	106	120	1
V01313.1	120	123	2
V01313.1	123	135	3
V01313.1	135	150	2
V01313.1	150	153	1
V01313.1	159	168	1
V01313.1	168	180	2
V01313.1	180	188	3
V01313.1	188	198	2
V01313.1	198	201	1
V01313.1	201	210	2
V01313.1	210	214	1
V01313.1	214	223	2
V01313.1	223	231	3
V01313.1	231	238	2
V01313.1	238	243	3
V01313.1	243	247	2
V01313.1	247	250	3
V01313.1	250	251	4
V01313.1	251	268	3
V01313.1	268	274	2
V01313.1	274	275	3
V01313.1	275	282	2
V01313.1	282	293	1
V01313.1	293	297	2
V01313.1	297	303	3
V01313.1	303	306	2
V01313.1	306	323	3
V01313.1	323	327	2
V01313.1	327	336	1
V01313.1	396	398	1
V01313.1	398	425	2
V01313.1	425	429	1
V01313.1	474	477	1
V01313.1	477	504	2
V01313.1	504	505	1
V01313.1	554	586	1
V01313.1	586	588	2
V01313.1	588	589	4
V01313.1	589	613	5
V01313.1	613	615	6
V01313.1	615	617	4
V01313.1	617	640	1
V01313.1	640	643	2
V01313.1	643	644	1
V01313.1	644	662	2
V01313.1	662	671	3
V01313.1	671	674	2
V01313.1	674	692	1
V01313.1	720	722	2
V01313.1	722	725	3
V01313.1	725	731	4
V01313.1	731	732	5
V01313.1	732	747	8
V01313.1	747	750	7
V01313.1	750	754	5
V01313.1	754	756	4
V01313.1	756	761	3
V01313.1	761	764	1
V01313.1	852	880	1
V01313.1	885	892	1
V01313.1	892	893	2
V01313.1	893	906	3
V01313.1	906	908	4
V01313.1	908	914	5
V01313.1	914	921	4
V01313.1	921	922	5
V01313.1	922	923	4
V01313.1	923	927	3
V01313.1	927	936	2
V01313.1	936	937	3
V01313.1	937	965	2
V01313.1	965	969	1
V01313.1	969	981	2
V01313.1	981	984	1
V01313.1	984	998	2
V01313.1	998	1002	3
V01313.1	1002	1013	2
V01313.1	1013	1023	1
V01313.1	1023	1027	3
V01313.1	1027	1028	2
V01313.1	1028	1043	3
V01313.1	1043	1053	4
V01313.1	1053	1057	2
V01313.1	1057	1059	3
V01313.1	1059	1062	2
V01313.1	1062	1070	3
V01313.1	1070	1072	4
V01313.1	1072	1085	3
V01313.1	1085	1092	2
V01313.1	1092	1098	1
V01313.1	1098	1100	2
V01313.1	1100	1105	1
V01313.1	1105	1109	3
V01313.1	1109	1117	4
V01313.1	1117	1127	5
V01313.1	1127	1128	4
V01313.1	1128	1129	7
V01313.1	1129	1136	8
V01313.1	1136	1138	6
V01313.1	1138	1141	5
V01313.1	1141	1142	6
V01313.1	1142	1146	7
V01313.1	1146	1148	11
V01313.1	1148	1156	10
V01313.1	1156	1158	11
V01313.1	1158	1160	10
V01313.1	1160	1161	9
V01313.1	1161	1165	11
V01313.1	1165	1168	12
V01313.1	1168	1172	11
V01313.1	1172	1173	10
V01313.1	1173	1174	9
V01313.1	1174	1176	8
V01313.1	1176	1186	6
V01313.1	1186	1187	4
V01313.1	1187	1190	3
V01313.1	1190	1191	2
V01313.1	1191	1193	1
V01313.1	1199	1202	1
V01313.1	1202	1211	2
V01313.1	1211	1212	3
V01313.1	1212	1213	4
V01313.1	1213	1214	9
V01313.1	1214	1215	10
V01313.1	1215	1216	11
V01313.1	1216	1217	12
V01313.1	1217	1219	19
V01313.1	1219	1220	20
V01313.1	1220	1221	22
V01313.1	1221	1223	26
V01313.1	1223	1227	32
V01313.1	1227	1229	33
V01313.1	1229	1231	32
V01313.1	1231	1233	33
V01313.1	1233	1234	34
V01313.1	1234	1235	40
V01313.1	1235	1237	44
V01313.1	1237	1238	46
V01313.1	1238	1239	51
V01313.1	1239	1240	53
V01313.1	1240	1241	52
V01313.1	1241	1242	53
V01313.1	1242	1243	51
V01313.1	1243	1244	50
V01313.1	1244	1246	48
V01313.1	1246	1247	45
V01313.1	1247	1248	44
V01313.1	1248	1249	43
V01313.1	1249	1250	42
V01313.1	1250	1251	37
V01313.1	1251	1253	33
V01313.1	1253	1254	30
V01313.1	1254	1255	32
V01313.1	1255	1256	36
V01313.1	1256	1257	38
V01313.1	1257	1258	39
V01313.1	1258	1259	38
V01313.1	1259	1260	39
V01313.1	1260	1261	40
V01313.1	1261	1262	42
V01313.1	1262	1264	41
V01313.1	1264	1265	31
V01313.1	1265	1267	29
V01313.1	1267	1268	26
V01313.1	1268	1269	22
V01313.1	1269	1270	23
V01313.1	1270	1271	22
V01313.1	1271	1273	23
V01313.1	1273	1274	25
V01313.1	1274	1276	28
V01313.1	1276	1277	26
V01313.1	1277	1279	29
V01313.1	1279	1282	31
V01313.1	1282	1283	33
V01313.1	1283	1285	40
V01313.1	1285	1286	38
V01313.1	1286	1287	39
V01313.1	1287	1288	40
V01313.1	1288	1289	50
V01313.1	1289	1290	55
V01313.1	1290	1291	53
V01313.1	1291	1295	50
V01313.1	1295	1301	51
V01313.1	1301	1302	48
V01313.1	1302	1303	46
V01313.1	1303	1304	45
V01313.1	1304	1305	42
V01313.1	1305	1306	43
V01313.1	1306	1307	40
V01313.1	1307	1308	38
V01313.1	1308	1309	36
V01313.1	1309	1311	37
V01313.1	1311	1312	35
V01313.1	1312	1314	27
V01313.1	1314	1315	24
V01313.1	1315	1316	23
V01313.1	1316	1317	20
V01313.1	1317	1318	15
V01313.1	1318	1325	4
V01313.1	1325	1329	3
V01313.1	1329	1333	2
V01313.1	1333	1341	1
V01313.1	1344	1345	1
V01313.1	1345	1349	4
V01313.1	1349	1376	5
V01313.1	1376	1377	2
V01313.1	1585	1614	1
V01313.1	1723	1752	1
V01313.1	1796	1825	1
V01313.1	1856	1857	1
V01313.1	1857	1884	2
V01313.1	1884	1887	3
V01313.1	1887	1913	1
V01313.1	2389	2393	1
V01313.1	2393	2398	2
V01313.1	2398	2419	3
V01313.1	2419	2421	2
V01313.1	2421	2427	1
