# Supplementary material for: svist4get: a simple visualization tool for genomic tracks from sequencing experiments
Source: BMC Bioinformatics. 2019 Mar 6;20:113. doi: 10.1186/s12859-019-2706-8 (PMC6404320; doi:10.1186/s12859-019-2706-8)
Supplement: Supplementary file 1 — Svist4get source code and sample data. Python code and samples of yeast data used for generation of figures. (TGZ 5787 kb) [file 12859_2019_2706_MOESM1_ESM.tgz › ./svist4get/svist4get/svist4get_data/S.cerevisiae.dna.fa.fai]

I	230218	54	60	61
II	813184	234165	60	61
III	316620	1060961	60	61
IV	1531933	1382915	60	61
IX	439888	2940437	60	61
Mito	85779	3387716	60	61
V	576874	3474979	60	61
VI	270161	4061524	60	61
VII	1090940	4336247	60	61
VIII	562643	5445430	60	61
X	745751	6017505	60	61
XI	666816	6775742	60	61
XII	1078177	7453731	60	61
XIII	924431	8549938	60	61
XIV	784333	9489835	60	61
XV	1091291	10287298	60	61
XVI	948066	11396836	60	61
