# Supplementary material for: svist4get: a simple visualization tool for genomic tracks from sequencing experiments
Source: BMC Bioinformatics. 2019 Mar 6;20:113. doi: 10.1186/s12859-019-2706-8 (PMC6404320; doi:10.1186/s12859-019-2706-8)
Supplement: Supplementary file 1 — Svist4get source code and sample data. Python code and samples of yeast data used for generation of figures. (TGZ 5787 kb) [file 12859_2019_2706_MOESM1_ESM.tgz › ./svist4get/svist4get/data_processing.py]

"""

The module provides data processing. Includes methods and classes for parsing GTF, fasta and bedGraph files.

"""
import pybedtools as pbt
import Bio
from Bio.Seq import Seq
import sys


class Gtf_helper():
    """
    Contains methods for parsing a GTF file.

    """

    def __init__(self, file_path):
        """

        :param file_path: (str) Defaults to None
            The GTF file path for parsing.
        """
        self.name_of_file = file_path

        self.input_of_start_and_end = 0

    def extract_window_from_gene_id(self, gene_id):
        """
        The function parses the GTF file and returns the genomic coordinates of the gene.

        :param gene_id: (str) Defaults to None.
                ID of the annotated gene.

        :return: Dictionary with the gene coordinates.
        """
        try:
            with open(self.name_of_file) as gff:
                for line in gff:
                    line = line.strip()
                    name_of_element = '"' + gene_id + '"'
                    a = line.find(name_of_element)

                    if a != -1:
                        line = line.split('\t')

                        if line[2] == 'gene':
                            self.find = 1
                            start_of_gene = (int(line[3]) - 1)
                            end_of_gene = int(line[4])
                            name_of_scaffold = line[0]
            if self.find == 1:
                # gene_info = dict(start_of_gene=start_of_gene, end_of_gene=end_of_gene, name_of_scaffold=name_of_scaffold)
                gene_info = [name_of_scaffold, start_of_gene, end_of_gene]
                return (gene_info)
            else:
                sys.exit('The specified gene id is not found in the genome annotation.')
        except:
            sys.exit('Unable to parse gtf file and find requested gene_id. Please check -gtf and -g parameters.')

    def extract_transcripts_from_widnow(self, chr, start, end, selected_transcripts=0):
        """
        The function parses the GTF file and returns id of the transcripts which intersect with a given genomic window.
        :param chr: (str) Defaults to None.
            Name of the annotated in GTF file contig/chromosome.

        :param start: (str/int) Defaults to None.
            First coordinate of the window.

        :param end: (str/int) Defaults to None.
            Second coordinate of the window.

        :param selected_transcripts: (str) Defaults to 0.
            List with the transcripts. Transcripts not listed will not be included in the return.

        :return: List with the transcripts.
        """
        try:
            self.input_of_start_and_end = 1
            self.scaffold = chr
            self.start = int(start)
            self.end = int(end)
            with open(self.name_of_file) as gff:
                transcripts = []
                for line in gff:
                    line = line.strip()
                    line = line.split('\t')

                    if line[0] == self.scaffold and line[2] == 'transcript' and (
                            (self.start <= int(line[3]) <= int(line[4]) <= self.end) or (
                            int(line[3]) <= self.start <= self.end <= int(line[4])) or (
                                    self.start <= int(line[3]) < self.end) or (self.start < int(line[4]) <= self.end)):

                        needed_data = line[8].split(';')[1].split('"')[1]
                        if transcripts.count(needed_data) == 0:
                            transcripts.append(needed_data)
            new_transcripts = []
            if selected_transcripts != 0:
                for i in selected_transcripts:
                    if i in transcripts:
                        new_transcripts.append(i)
            else:
                new_transcripts = transcripts
            transcripts = new_transcripts

            return (transcripts)
        except:
            sys.exit(
                'Unable to parse gtf file and find any annotation for the requested genomic coordinates. Please check -gtf and -w parameters.')

    def extract_data_about_transcripts(self, elements_id, users_scaffold=0, users_start=0, users_end=0):
        try:
            if len(elements_id) == 0:
                for_transcript = []
                data = dict(exons='0-0', CDS='0-0', start_of_transcript=0, end_of_transcript=0, strand='(+)',
                            start_codon=0,
                            name_of_transcript='No visible annotated transcripts', stop_codon=0)
                for_transcript.append(data)

                data_from_gff = dict(for_transcript=for_transcript, name_of_scaffold=self.scaffold, start=self.start,
                                     end=self.end)
                return (data_from_gff)

            if users_start and users_end and users_scaffold != 0:
                self.input_of_start_and_end = 1
                self.start = users_start
                self.end = users_end
                self.scaffold = users_scaffold

            full_data = []

            if type(elements_id) == str:
                elements_id = elements_id.split(',')
            for name_of_element in elements_id:

                self.name_of_element = name_of_element
                self.exist = 0
                exons = ''
                CDS = ''
                strand = ''
                start_and_stop = []
                with open(self.name_of_file) as gff:
                    gff = gff
                    name_of_element = '"' + name_of_element + '"'
                    for line in gff:
                        line = line.strip()

                        a = line.find(name_of_element)

                        if a != -1:
                            self.exist = 1

                            line = line.split('\t')
                            if line[2] == 'CDS':
                                CDS += str(int(line[3]) - 1) + '-' + line[4] + ';'
                                start_and_stop.append(int(line[3]) - 1)
                                start_and_stop.append(int(line[4]))

                            if line[2] == 'exon':
                                exons += str(int(line[3]) - 1) + '-' + line[4] + ';'
                            if line[2] == 'transcript':
                                start_of_transcript = (int(line[3]) - 1)
                                end_of_transcript = int(line[4])
                                name_of_scaffold = line[0]
                                strand = '(' + line[6] + ')'

                    CDS_row = CDS.split(';')
                    CDS = ''
                    for i in CDS_row:
                        if i != '':
                            CDS += i
                            if i != CDS_row[::-1][1]:
                                CDS += ';'

                    exons_row = exons.split(';')
                    exons = ''
                    for i in exons_row:
                        if i != '':
                            exons += i
                            if i != exons_row[::-1][1]:
                                exons += ';'

                    if self.exist == 1:
                        if strand == '(+)' and len(start_and_stop) != 0:
                            start_codon = min(start_and_stop)
                            stop_codon = max(start_and_stop)
                        elif strand == '(-)' and len(start_and_stop) != 0:
                            start_codon = max(start_and_stop) - 2
                            stop_codon = min(start_and_stop)
                        else:
                            start_codon = start_of_transcript
                        self.start_of_transcript = start_of_transcript
                        self.end_of_transcript = end_of_transcript

                        data_from_gff = dict(exons=exons, CDS=CDS, start_of_transcript=start_of_transcript,
                                             end_of_transcript=end_of_transcript, strand=strand,
                                             start_codon=start_codon,
                                             name_of_transcript=self.name_of_element)
                        full_data.append(data_from_gff)
            if self.exist == 1:
                if self.input_of_start_and_end == 1:
                    data_from_gff = dict(for_transcript=full_data, name_of_scaffold=self.scaffold, start=self.start,
                                         end=self.end)
                else:

                    data_from_gff = dict(for_transcript=full_data, name_of_scaffold=name_of_scaffold,
                                         start=start_of_transcript,
                                         end=end_of_transcript)
                return (data_from_gff)
            else:
                sys.exit('One or several specified transcript ids are not found in the genome annotation..')
        except:
            sys.exit(
                'Unable to parse gtf file and find the given transcript ids. Please check the -gtf and -t parameters.')

    def extract_data_around_ts(self, transcript_id, window, selected_transcripts=0):
        try:
            data_from_gtf = self.extract_data_about_transcripts(transcript_id)

            if window[0] == 'tis':
                start = data_from_gtf['for_transcript'][0]['start_codon'] - int(window[1])
                end = data_from_gtf['for_transcript'][0]['start_codon'] + int(window[2])
                scaffold = data_from_gtf['name_of_scaffold']
                transcripts = self.extract_transcripts_from_widnow(scaffold, start, end, selected_transcripts)

                data_from_gtf = self.extract_data_about_transcripts(transcripts)

            elif window == 'tts':

                start = data_from_gtf['for_transcript'][0]['start_of_transcript'] - int(window)
                end = data_from_gtf['for_transcript'][0]['start_of_transcript'] + int(window[2])
                scaffold = data_from_gtf['name_of_scaffold']
                transcripts = self.extract_transcripts_from_widnow(scaffold, start, end, selected_transcripts)
                data_from_gtf = self.extract_data_about_transcripts(transcripts)

            return (data_from_gtf)
        except:
            sys.exit(
                'Unable to parse gtf file and find any annotation for the requested  site around transcript. Please check -gtf, -w  and -t parameters.')


class SequenceExtraction():

    def __init__(self, name_of_file, name_of_scaffold, start, end):
        self.name_of_file = name_of_file
        self.name_of_scaffold = name_of_scaffold
        self.start = start
        self.end = end

    def extract(self):
        try:
            name_of_scaffold, start, end = self.name_of_scaffold, self.start, self.end
            a = pbt.BedTool("%s\t%i\t%i" % (name_of_scaffold, start, end), from_string=True)
            fasta = self.name_of_file
            a = a.sequence(fi=fasta)
            sequence = open(a.seqfn).read().split('\n')[1]

            return (sequence)
        except:
            sys.exit('Unable to parse the fasta file.')


class CoverageExtraction():

    def __init__(self, name_of_file, name_of_scaffold, start, end):

        self.name_of_file = name_of_file
        self.name_of_scaffold = name_of_scaffold
        self.start = start
        self.end = end

    def extract(self):

        try:

            with open(self.name_of_file) as bedgraph:
                pos_of_start = []
                length_of_interval = []
                self.found = 0
                coverage_on_interval = []
                for line in bedgraph:
                    line = line.strip()
                    line = line.split('\t')

                    if line[0] == self.name_of_scaffold and (int(line[1]) >= self.start >= int(line[2])) or (
                            int(line[2]) <= self.end <= int(line[1])):
                        pos_of_start.append(int(line[1]) - self.start)
                        length_of_interval.append(int(line[2]) - int(line[1]))
                        coverage_on_interval.append(int(line[3]))
                        self.found = 1

                if self.found == 0:
                    if 'chr' in self.name_of_scaffold:
                        self.name_of_scaffold = self.name_of_scaffold[3::]
                    else:
                        self.name_of_scaffold = 'chr' + self.name_of_scaffold
                for line in bedgraph:
                    line = line.strip()
                    line = line.split('\t')

                    if line[0] == self.name_of_scaffold and (
                            int(line[1]) >= self.start >= int(line[2]) or (int(line[2]) <= self.end <= int(line[1]))):
                        pos_of_start.append(int(line[1]) - self.start)
                        length_of_interval.append(int(line[2]) - int(line[1]))
                        coverage_on_interval.append(int(line[3]))

            coverage = [0 for i in range(self.end - self.start)]
            for i in range(len(pos_of_start)):
                for q in range(length_of_interval[i]):
                    coverage[pos_of_start[i] + q] = coverage_on_interval[i]

            coverage_str = ''
            count = 0
            for i in coverage:
                count += 1
                coverage_str += str(i)
                if count != len(coverage):
                    coverage_str += ','
            coverage_str = dict(coverage_str=coverage_str)

            return (coverage_str)
        except:
            sys.exit('Unable to parse the bedGraph files.')
