# Supplementary material for: svist4get: a simple visualization tool for genomic tracks from sequencing experiments
Source: BMC Bioinformatics. 2019 Mar 6;20:113. doi: 10.1186/s12859-019-2706-8 (PMC6404320; doi:10.1186/s12859-019-2706-8)
Supplement: Supplementary file 1 — Svist4get source code and sample data. Python code and samples of yeast data used for generation of figures. (TGZ 5787 kb) [file 12859_2019_2706_MOESM1_ESM.tgz › ./svist4get/svist4get/copier.py]

import shutil
import os


def copy():
    current_directory = os.getcwd()
    internal_directory = os.path.join(os.path.dirname(__file__), 'svist4get_data')
    current_directory = current_directory + '/svist4get_data'

    shutil.copytree(internal_directory, current_directory)
