# Supplementary material for: svist4get: a simple visualization tool for genomic tracks from sequencing experiments
Source: BMC Bioinformatics. 2019 Mar 6;20:113. doi: 10.1186/s12859-019-2706-8 (PMC6404320; doi:10.1186/s12859-019-2706-8)
Supplement: Supplementary file 1 — Svist4get source code and sample data. Python code and samples of yeast data used for generation of figures. (TGZ 5787 kb) [file 12859_2019_2706_MOESM1_ESM.tgz › ./svist4get/setup.py]

from setuptools import setup

with open("README.md", "r") as fh:
	long_description = fh.read()

setup(name='svist4get',
      version='1.2.0',
      description='A simple visualization tool for genomic tracks from sequencing experiments',
      url='https://bitbucket.org/artegorov/svist4get/',
      author='Artyom Egorov',
      author_email='artyom.egorov@hotmail.com',
      license='WTFPL',
      packages=['svist4get'],
      install_requires = ['reportlab', 'biopython','configs','argparse','Pybedtools', 'wand'],
      long_description = long_description,
      long_description_content_type = "text/markdown",
      scripts = ['bin/svist4get', 'bin/svist4get_copier'],
      zip_safe=False, 
      package_data={'svist4get':['svist4get_data/*', 'svist4get_data/fonts/*','svist4get_data/palettes/*','svist4get_data/triplet_codes/*','svist4get_data/help/*']},
      include_package_data=True)
